# Supplementary material for: Analysis of the Membrane Proteome of Ciprofloxacin-Resistant Macrophages by Stable Isotope Labeling with Amino Acids in Cell Culture (SILAC)
Source: PLoS One. 2013 Mar 7;8(3):e58285. doi: 10.1371/journal.pone.0058285 (PMC3591400; doi:10.1371/journal.pone.0058285)
Supplement: Table S1 — List of the 900 proteins identified (with at least 3 unique peptides using a 0.95 significancy threshold [P-value]). (651 proteins in fraction F1, 735 proteins in fraction F2). (XLS) [file pone.0058285.s002.xls]

## Sheet: F1 min 3 un. peptides
Acc. Nr.	Protein entry	Protein Name	log2(L/H)	P-value	% sequence coverage
O35604	O35604|NPC1_MOUSE	Niemann-Pick C1 protein precursor - Mus musculus	-0.0697167	0.89775	8.8419
	1	FLPMFLSDNPNPK
	2	LQEETLDQQLGR[162]
	3	LQEETLDQQLGR
	4	SNLQLPLQFLSR[162]
	5	SNLQLPLQFLSR
	6	YSGPPKPLPK
	7	FLPMFLSDNPNPK[134]
	8	AWAWEK[134]EFISFVK[134]
	9	YSGPPK[134]PLPK[134]
	10	TSADYTDAMK[134]K[134]
	11	AWAWEKEFISFVK
	12	DVEAPSSNEK[134]
	13	LEKEYFDKHFGPFFR
	14	LEK[134]EYFDK[134]HFGPFFR[162]
	15	TSADYTDAMKK
	16	TSADYTDAMK
	17	C[174]R[162]PLTPEGK[134]
	18	TSADYTDAMK[134]
	19	ALGLLC[174]GR[162]
	20	HFGPFFR
	21	HFGPFFR[162]
P06800	P06800|CD45_MOUSE	Leukocyte common antigen precursor - Mus musculus	0.076235	0.886782	41.1309
	22	LFLAEFQSIPR
	23	LFLAEFQSIPR[162]
	24	NSNVVPYDFNR
	25	ATVIVMVTR[162]
	26	NSNVVPYDFNR[162]
	27	TVYQYQC[174]TTWKGEELPAEPK
	28	NVINVQTDLGIPETPKPSC[174]GDPAAR
	29	ADLKDVQNAK
	30	SSNLDEQQELVERDDEK
	31	VELSEINGDAGSTYINASYIDGFK[134]EPR[162]
	32	ADLK[134]DVQNAK[134]
	33	DLVSMIQDLK
	34	DLVSMIQDLK[134]
	35	TFYILVVR[162]
	36	KYIAAQGPR
	37	YVDILPYDYNR[162]
	38	SSNLDEQQELVER[162]DDEK[134]
	39	EVTHIQFTSWPDHGVPEDPHLLLK[134]
	40	C[174]PDYIIQK[134]
	41	YVDILPYDYNR
	42	K[134]YIAAQGPR[162]
	43	EVTHIQFTSWPDHGVPEDPHLLLK
	44	ATVIVMVTR
	45	VFSK[134]FPIK[134]DAR[162]
	46	YIAAQGPR
	47	YIAAQGPR[162]
	48	VFSKFPIKDAR
	49	VDVYGYVVK[134]
	50	NTFIPER[162]
	51	TGTYIGIDAMLEGLEAEGK
	52	TGTYIGIDAMLEGLEAEGK[134]
	53	AFK[134]DIVVTINDHK[134]R[162]
	54	AFKDIVVTINDHK
	55	VNAFSNFFSGPIVVHC[174]SAGVGR
	56	AFK[134]DIVVTINDHK[134]
	57	TVYQYQC[174]TTWK[134]GEELPAEPK[134]
	58	TFYILVVR
	59	VPLKHELEMSK
	60	NVINVQTDLGIPETPK[134]PSC[174]GDPAAR[162]
	61	VELSEINGDAGSTYINASYIDGFKEPR
	62	QTYGDMEVEMK
	63	KYIAAQGPRDETVDDFWR
	64	YIAAQGPR[162]DETVDDFWR[162]
	65	C[174]AEYWPSMEEGTR[162]
	66	HASILVHC[174]R
	67	AFKDIVVTINDHKR
	68	QTYGDMEVEMK[134]
	69	VDVYGYVVK
	70	DETVDDFWR
	71	GEELPAEPK[134]
	72	FSLHDC[174]TPK
	73	ETIGDFWQMIFQR[162]
	74	QTYGDMEVEMK[134]DTNR[162]
	75	GEELPAEPKDLVSMIQDLK
	76	VNAFSNFFSGPIVVHC[174]SAGVGR[162]
	77	QLMDVEPIHSDILLETYK[134]R[162]
	78	QDANC[174]VR[162]PDGPLNK[134]
	79	QLMDVEPIHSDILLETYK
	80	NVINVQTDLGIPETPKPSC[174]GDPAARK
	81	SSNLDEQQELVER[162]
	82	HASILVHC[174]R[162]
	83	SSNLDEQQELVER
	84	VPLK[134]HELEMSK[134]
	85	TVYQYQC[174]TTWK[134]
	86	QTYGDMEVEMKDTNR
	87	FSLHDC[174]TPK[134]
	88	YIAAQGPRDETVDDFWR
	89	KYIAAQGPR[162]
	90	VFSK[134]FPIK[134]
	91	QDANC[174]VRPDGPLNK
	92	VFSKFPIK
	93	R[162]C[174]PDYIIQK[134]
	94	QLMDVEPIHSDILLETYKR
	95	RC[174]PDYIIQK
	96	GEELPAEPK
	97	C[174]QLDNLR[162]
	98	C[174]PDYIIQK
	99	GEELPAEPK[134]DLVSMIQDLK[134]
	100	RVNAFSNFFSGPIVVHC[174]SAGVGR
	101	RRVNAFSNFFSGPIVVHC[174]SAGVGR
	102	R[162]VNAFSNFFSGPIVVHC[174]SAGVGR[162]
	103	QLMDVEPIHSDILLETYK[134]
	104	C[174]AEYWPSMEEGTR
	105	ETIGDFWQMIFQR
	106	K[134]YIAAQGPR[162]DETVDDFWR[162]
	107	TVYQYQC[174]TTWK
	108	DETVDDFWR[162]
	109	LVKNVINVQTDLGIPETPKPSC[174]GDPAAR
	110	DIVVTINDHKR
	111	C[174]GNEDC[174]ENVLNNLEEC[174]SQIK[134]
	112	C[174]GNEDC[174]ENVLNNLEEC[174]SQIK
	113	KTLVSWPEPVSKPESASKPHGYVLC[174]YK
	114	MIWEQK[134]
	115	R[162]C[174]PDYIIQK
	116	ASAYTLR[162]
	117	VIVMLTELVNGDQEVC[174]AQYWGEGK
	118	VIVMLTELVNGDQEVC[174]AQYWGEGK[134]
	119	YINASFVMSYWK[134]PEMMIAAQGPLK[134]
	120	TNSQDKIEFHNEVDGGKQDANC[174]VRPDGPLNK
	121	DIVVTINDHK[134]R[162]
	122	DIVVTINDHK[134]
	123	NTFIPER
P30204	P30204|MSRE_MOUSE	Macrophage scavenger receptor types I and II - Mus musculus	-0.230241	0.671285	29.6943
	124	SMTASLPHSTK[134]
	125	SMTASLPHSTK
	126	ESTAKQQEDISKLEER
	127	LK[134]DWEHSQTLK[134]
	128	VSAEVQSVKEEQAHVEQEVK
	129	VSAEVQSVKEEQAHVEQEVKQEVR
	130	VSAEVQSVK[134]EEQAHVEQEVK[134]
	131	LC[174]PHEREDADC[174]SSESVK
	132	FTIIMAHMK
	133	FTIIMAHMK[134]
	134	QQEDISKLEER
	135	FTIIMAHMK[134]DMEER[162]
	136	IQSISNSK[134]ADLIDTGR[162]
	137	LC[174]PHER[162]EDADC[174]SSESVK[134]
	138	VSAEVQSVK[134]
	139	VSAEVQSVK
	140	QQEDISK[134]LEER[162]
	141	LNDILLQLNSLILSVQEHGNSLDAISK
	142	LNDILLQLNSLILSVQEHGNSLDAISK[134]
Q8K314	Q8K314|Q8K314_MOUSE	Atp2b1 protein (Fragment) - Mus musculus	0.252062	0.637817	11.488
	143	GIIDSTVSEQR[162]
	144	TVIEPMASEGLR[162]
	145	GIIDSTVSEQR
	146	TVIEPMASEGLR
	147	MTVVQAYINEK[134]
	148	MTVVQAYINEK
	149	KVPEPEAIPPNILSYLVTGISVNC[174]AYTSK
	150	TEC[174]ALLGFLLDLKR
	151	TEC[174]ALLGFLLDLK[134]R[162]
	152	HVGNKTEC[174]ALLGFLLDLKR
	153	K[134]VPEPEAIPPNILSYLVTGISVNC[174]AYTSK[134]
	154	HVGNK[134]TEC[174]ALLGFLLDLK[134]R[162]
	155	TIC[174]LAFR[162]
	156	DYQDVRNEIPEEALYK
Q8VDN2	Q8VDN2|AT1A1_MOUSE	Sodium/potassium-transporting ATPase subunit alpha-1 precursor - Mus musculus	-0.300476	0.579684	42.7175
	157	GVGIISEGNETVEDIAAR
	158	GVGIISEGNETVEDIAAR[162]
	159	MSINAEDVVVGDLVEVK
	160	QGAIVAVTGDGVNDSPALK
	161	QGAIVAVTGDGVNDSPALK[134]
	162	SPDFTNENPLETR
	163	SPDFTNENPLETR[162]
	164	VDNSSLTGESEPQTR[162]
	165	YHTEIVFAR[162]
	166	GGDRIPADLR
	167	YHTEIVFAR
	168	AVFQANQENLPILK[134]R[162]
	169	GGDR[162]IPADLR[162]
	170	AVAGDASESALLK
	171	LNIPVNQVNPR
	172	AVFQANQENLPILK[134]
	173	LNIPVNQVNPR[162]
	174	GIVVYTGDR[162]
	175	AVAGDASESALLK[134]
	176	IVEIPFNSTNK[134]
	177	IVEIPFNSTNK
	178	AVFQANQENLPILK
	179	GIVVYTGDR
	180	NMVPQQALVIR[162]
	181	QGAIVAVTGDGVNDSPALKK
	182	K[134]ADIGVAMGIVGSDVSK[134]
	183	AVFQANQENLPILKR
	184	MSINAEDVVVGDLVEVK[134]
	185	VDNSSLTGESEPQTR
	186	YGTDLSR
	187	YGTDLSR[162]
	188	K[134]YGTDLSR[162]
	189	NMVPQQALVIR
	190	KADIGVAMGIVGSDVSK
	191	HLLVMK
	192	HLLVMK[134]
	193	ADIGVAMGIVGSDVSK
	194	ADIGVAMGIVGSDVSK[134]
	195	NLEAVETLGSTSTIC[174]SDK
	196	NLEAVETLGSTSTIC[174]SDK[134]
	197	TSATWFALSR[162]
	198	NLEAVETLGSTSTIC[174]SDKTGTLTQNR
	199	QGAIVAVTGDGVNDSPALK[134]K[134]
	200	YQLSIHKNPNASEPK
	201	TSATWFALSR
	202	YQLSIHK[134]NPNASEPK[134]
	203	DMTSEELDDILR[162]
	204	LSLDELHR[162]
	205	KYGTDLSR
	206	NIAFFSTNC[174]VEGTAR[162]
	207	QAADMILLDDNFASIVTGVEEGR[162]
	208	LSLDELHR[162]K[134]
	209	AC[174]VVHGSDLKDMTSEELDDILR
	210	AAVPDAVGK[134]
	211	LSLDELHRK
	212	NIAFFSTNC[174]VEGTAR
	213	EQPLDEELKDAFQNAYLELGGLGER
	214	QAADMILLDDNFASIVTGVEEGR
	215	EQPLDEELK[134]DAFQNAYLELGGLGER[162]
	216	DKYEPAAVSEHGDKK
	217	NPKTDKLVNER
	218	AC[174]VVHGSDLK[134]
	219	IISANGC[174]K[134]VDNSSLTGESEPQTR[162]
	220	AC[174]VVHGSDLK
	221	EVSMDDHK[134]LSLDELHR[162]
	222	AC[174]VVHGSDLK[134]DMTSEELDDILR[162]
	223	IISANGC[174]KVDNSSLTGESEPQTR
	224	IMESFK[134]NMVPQQALVIR[162]
	225	NSVFQQGMK[134]
	226	MSINAEDVVVGDLVEVKGGDRIPADLR
	227	IVEIPFNSTNKYQLSIHKNPNASEPK
	228	EVSMDDHKLSLDELHRK
	229	MSINAEDVVVGDLVEVK[134]GGDR[162]IPADLR[162]
	230	LSLDELHR
	231	QAADMILLDDNFASIVTGVEEGRLIFDNLKK
	232	R[162]PGGWVEK[134]ETYY
	233	GIVVYTGDR[162]TVMGR[162]
Q9R0K7	Q9R0K7|AT2B2_MOUSE	Plasma membrane calcium-transporting ATPase 2 - Mus musculus	0.395407	0.460232	7.8464
	234	QVVAVTGDGTNDGPALK
	235	MVTGDNINTAR[162]
	236	MVTGDNINTAR
	237	QVVAVTGDGTNDGPALK[134]
	238	IRNEKGEIEQER
	239	KADVGFAMGIAGTDVAK
	240	SSLYEGLEKPESR
	241	QVVAVTGDGTNDGPALKK
	242	VYTFNSVR
	243	VYTFNSVR[162]
	244	LAVQIGK[134]
	245	SSLYEGLEK[134]PESR[162]
	246	RGQILWFR
	247	QVVAVTGDGTNDGPALK[134]K[134]
	248	IR[162]NEK[134]GEIEQER[162]
	249	R[162]GQILWFR[162]
	250	K[134]ADVGFAMGIAGTDVAK[134]
	251	ADVGFAMGIAGTDVAK
	252	ADVGFAMGIAGTDVAK[134]
	253	VYTFNSVRK
	254	VYTFNSVR[162]K[134]
	255	GQILWFR
	256	GQILWFR[162]
Q3TZN9	Q3TZN9|Q3TZN9_MOUSE	9.5 days embryo parthenogenote cDNA, RIKEN full-length enriched library, clone:B130008G09 product:ATP-binding cassette, sub-family C (CFTR/MRP), member 4, full insert sequence - Mus musculus	10.5421	0	34.9434
	257	MVQQLGKGEAAALTETAK
	258	TDELIQQK
	259	SKHLGEELQR
	260	ILIIDEATANVDPR
	261	LKEYDEPYVLLQNPESLFYK
	262	SPVFSHLSSSLQGLWTIR
	263	LNTIIDSDKIMVLDSGR
	264	SSLLSAVLGELPPASGLVSVHGR
	265	SFADLIANLR
	266	MSIIPQEPVLFTGTMR
	267	ILTTEIGLHDLR
	268	HLGEELQR
	269	IAYVSQQPWVFSGTVR
	270	GEAAALTETAK
	271	TMNEVITGMR
	272	VVQPLFLGK
	273	TAAFTDAR
	274	SSLISALFR
	275	ALDSPTLQGLSFIARPGELLAVVGPVGAGK
	276	AIVHVQDFTAFWDK
	277	DLQLLEDGDLTVIGDR
	278	APVLFFDRNPIGR
	279	KMSIIPQEPVLFTGTMR
	280	IKNFLLLDELPQR
	281	HLTALIK
	282	RLEEDDMFSVLPEDR
	283	MDTELAESGSNFSVGQR
	284	ILGSSYLR
	285	SGVDFGSLLKK
	286	ENEEAEPSTAPGTPTLR
	287	IKNFLLLDELPQRK
	288	VIEYTDLEK
	289	ALEEVQLK
	290	GTYTEFLK
	291	SGVDFGSLLK
	292	EAIEDLPGK
	293	NFLLLDELPQR
	294	IWIDKILTTEIGLHDLR
	295	NLDPFNEHTDEELWR
	296	SNILFGK
	297	DGAPEGQDAENTQAVQPEESR
P08752	P08752|GNAI2_MOUSE	Guanine nucleotide-binding protein G(i), alpha-2 subunit - Mus musculus	0.395825	0.459758	69.0141
	298	IAQSDYIPTQQDVLR[162]
	299	IAQSDYIPTQQDVLR
	300	LLLLGAGESGK[134]
	301	LLLLGAGESGK
	302	MFDVGGQR
	303	EYQLNDSAAYYLNDLER
	304	TTGIVETHFTFK
	305	NLR[162]EDGEK[134]AAR[162]
	306	AMGNLQIDFADPQR
	307	AMGNLQIDFADPQR[162]
	308	AMGNLQIDFADPQR[162]ADDAR[162]
	309	EYQLNDSAAYYLNDLER[162]
	310	SREYQLNDSAAYYLNDLER
	311	SR[162]EYQLNDSAAYYLNDLER[162]
	312	NLREDGEKAAR
	313	R[162]LWADHGVQAC[174]FGR[162]
	314	IIHEDGYSEEEC[174]RQYR
	315	IIHEDGYSEEEC[174]R[162]
	316	AMGNLQIDFADPQRADDAR
	317	EIYTHFTC[174]ATDTK[134]
	318	MFDVGGQR[162]
	319	LWADHGVQAC[174]FGR[162]
	320	TTGIVETHFTFK[134]
	321	EIYTHFTC[174]ATDTK
	322	IIHEDGYSEEEC[174]R[162]QYR[162]
	323	TTGIVETHFTFKDLHFK
	324	DTKEIYTHFTC[174]ATDTK
	325	DTK[134]EIYTHFTC[174]ATDTK[134]
	326	ITQSSLTIC[174]FPEYTGANK
	327	ITQSSLTIC[174]FPEYTGANK[134]
	328	YDEAASYIQSK
	329	YDEAASYIQSK[134]
	330	RLWADHGVQAC[174]FGR
	331	LWADHGVQAC[174]FGR
	332	IIHEDGYSEEEC[174]R
	333	VK[134]TTGIVETHFTFK[134]
	334	FEDLNK[134]R[162]
	335	NVQFVFDAVTDVIIK[134]
	336	MIDKNLREDGEK
	337	TTGIVETHFTFK[134]DLHFK[134]
	338	MIDK[134]NLR[162]
	339	NNLKDC[174]GLF
	340	VKTTGIVETHFTFK
	341	FEDLNKR
	342	NNLK[134]DC[174]GLF
	343	KDTKEIYTHFTC[174]ATDTK
	344	ITQSSLTIC[174]FPEYTGANKYDEAASYIQSK
	345	VK[134]TTGIVETHFTFK[134]DLHFK[134]
	346	VKTTGIVETHFTFKDLHFK
	347	QLFALSC[174]AAEEQGMLPEDLSGVIRR
	348	K[134]DTK[134]EIYTHFTC[174]ATDTK[134]
	349	QLFALSC[174]AAEEQGMLPEDLSGVIR
	350	SK[134]MIDK[134]NLR[162]
	351	QLFALSC[174]AAEEQGMLPEDLSGVIR[162]
	352	EVK[134]LLLLGAGESGK[134]
	353	MFDVGGQRSER
	354	SKMIDKNLR
	355	ITQSSLTIC[174]FPEYTGANK[134]YDEAASYIQSK[134]
P18572	P18572|BASI_MOUSE	Basigin precursor - Mus musculus	0.149322	0.780341	23.3933
	356	SEINVEGPPR[162]
	357	SEINVEGPPR
	358	YIVDADDR[162]SGEYSC[174]IFLPEPVGR[162]
	359	YIVDADDRSGEYSC[174]IFLPEPVGR
	360	SDASYPPITDWFWFK
	361	VLQEDTLPDLHTK[134]
	362	SDASYPPITDWFWFK[134]
	363	VLQEDTLPDLHTK
	364	GGK[134]VLQEDTLPDLHTK[134]
	365	YVVVSTPEK[134]
	366	SGEYSC[174]IFLPEPVGR
	367	GGKVLQEDTLPDLHTK
	368	YVVVSTPEK
	369	SGEYSC[174]IFLPEPVGR[162]
	370	YIVDADDR[162]
	371	YIVDADDR
	372	RKPDQTLDEDDPGAAPLK
Q05CJ5	Q05CJ5|Q05CJ5_MOUSE	Atp2b1 protein (Fragment) - Mus musculus	0.481148	0.368869	50.7987
	373	GGQVIQIPVADITVGDIAQVK
	374	GGQVIQIPVADITVGDIAQVK[134]
	375	YGDLLPADGILIQGNDLK
	376	YGDLLPADGILIQGNDLK[134]
	377	TSPNEGLSGNPADLER
	378	TSPNEGLSGNPADLER[162]
	379	IDESSLTGESDHVKK
	380	SLDKDPLLLSGTHVMEGSGR
	381	SLDK[134]DPLLLSGTHVMEGSGR[162]
	382	MVVTAVGVNSQTGIIFTLLGAGGEEEEKKDEK
	383	IDESSLTGESDHVK
	384	IDESSLTGESDHVK[134]
	385	EANHDGDFGITLTELR
	386	IDESSLTGESDHVK[134]K[134]
	387	IQESYGDVYGIC[174]TK[134]
	388	NSLKEANHDGDFGITLTELR
	389	NSLK[134]EANHDGDFGITLTELR[162]
	390	LKTSPNEGLSGNPADLERR
	391	EANHDGDFGITLTELR[162]
	392	TSPNEGLSGNPADLERR
	393	TSPNEGLSGNPADLER[162]R[162]
	394	LKTSPNEGLSGNPADLER
	395	LK[134]TSPNEGLSGNPADLER[162]
	396	IQESYGDVYGIC[174]TK
A2ALL9	A2ALL9|A2ALL9_MOUSE	ATPase, Ca++ transporting, plasma membrane 3 - Mus musculus	0.200697	0.707792	3.7511
	397	EASDIILTDDNFTSIVK
	398	EASDIILTDDNFTSIVK[134]
	399	IEQEQK[134]FTVIR[162]
	400	IEQEQKFTVIR
	401	ADVGFAMGIAGTDVAK[134]EASDIILTDDNFTSIVK[134]
	402	ADVGFAMGIAGTDVAKEASDIILTDDNFTSIVK
Q9WU81	Q9WU81|SPX2_MOUSE	Sugar phosphate exchanger 2 - Mus musculus	-0.436067	0.42153	12.3752
	403	ESNVDIAASSSK[134]
	404	EQGPEPEAISFLGALR[162]
	405	ESNVDIAASSSK
	406	EQGPEPEAISFLGALR
	407	HHDDPEK[134]EQDNPEDPVNSPYSSR[162]
	408	SSLAPGVWFLR[162]
	409	HHDDPEKEQDNPEDPVNSPYSSR
	410	ESNVDIAASSSK[134]EQGPEPEAISFLGALR[162]
Q32ME1	Q32ME1|Q32ME1_MOUSE	ATPase, Ca++ transporting, plasma membrane 4 - Mus musculus	0.313498	0.558217	13.0081
	411	GIIDSTAGEQR[162]
	412	GIIDSTAGEQR
	413	MVTGDNVNTAR[162]
	414	MVTGDNVNTAR
	415	NVIEPMASEGLR
	416	TGTLTMNR[162]
	417	NEKGEVEQEKLDK
	418	NEK[134]GEVEQEK[134]LDK[134]
	419	NGQLIQLPVAEIVVGDIAQIK
	420	NGQLIQLPVAEIVVGDIAQIK[134]
	421	TSPIEGLSGNPADLEK
	422	TSPIEGLSGNPADLEK[134]
	423	LKTSPIEGLSGNPADLEK
	424	TEC[174]GLLGFVTDLKQDYQAVR
	425	NVIEPMASEGLR[162]
	426	QVGNKTEC[174]GLLGFVTDLKQDYQAVR
	427	TQDGVALEIQPLNSQEGLDSEDKEK
	428	TEC[174]GLLGFVTDLK
Q69ZN7	Q69ZN7|MYOF_MOUSE	Myoferlin - Mus musculus	-1.12128	0.0387558	54.1504
	429	DLTQTASSTAR[162]
	430	VIVESATNIPK
	431	ANVTVLDTQIR[162]
	432	VIVESATNIPK[134]
	433	ILHQHLGAPEER[162]
	434	VGETTIDLENR[162]
	435	IYPLPDDPSVPAPPR[162]
	436	DLTQTASSTAR
	437	LNSETDITPK[134]
	438	GPSGTVSEAQLAR
	439	GPSGTVSEAQLAR[162]
	440	IPANQLAEVWLK[134]
	441	TQGLVPEHVETR[162]
	442	LNSETDITPK
	443	TASLFEQR[162]
	444	IPAHQVLYSTSGGNASGK
	445	IPAHQVLYSTSGGNASGK[134]
	446	VSMFVLGTGDEPPPEK[134]R[162]
	447	LIDEVIEDTR[162]YTLPVTEGK[134]
	448	VFLPK[134]EELYMPPLVIK[134]
	449	IDVGFVYDEPGHAVMR[162]
	450	IPANQLAEVWLK
	451	DQLR[162]PTQLLQNVAR[162]
	452	TPNFPSSVLFMK[134]
	453	NDVVGTTYLYLSK[134]
	454	NLVDPFVEVSFAGK[134]
	455	TLHSTFQPNISQGK[134]
	456	VSMFVLGTGDEPPPEKR
	457	LDAVNTLLVMAER[162]
	458	TQGLVPEHVETR
	459	ILHQHLGAPEER
	460	SITGEDMSDIYVK[134]
	461	IFVELNTFLEK[134]
	462	TLHSTFQPNISQGK
	463	IYPLPDDPSVPAPPR
	464	LEGALGADTTEDGEEKGPEK
	465	LIDEVIEDTR[162]
	466	WLLLNDPEDTSSGAK[134]
	467	LQMWVDVFPK[134]
	468	ISVYDYDTFTR[162]
	469	FYASSGEHEK[134]
	470	LQMWVDVFPK
	471	LEPISSDDLLVVEK[134]
	472	MLSNK[134]PQDFQIR[162]
	473	ANVTVLDTQIR
	474	SLGPPGPPFNITPR
	475	WLLLNDPEDTSSGAK
	476	DQLRPTQLLQNVAR
	477	AEDIPQMDDAFSQTVK[134]
	478	NLVDPFVEVSFAGK
	479	VFLPKEELYMPPLVIK
	480	SLGPPGPPFNITPR[162]
	481	C[174]SLDMIPDLK[134]
	482	FYASSGEHEK
	483	IFVELNTFLEK
	484	WGTSGLVGR[162]
	485	VGETTIDLENR
	486	ISVYDYDTFTR[162]DEK[134]
	487	LIDEVIEDTRYTLPVTEGK
	488	SITGEDMSDIYVK
	489	VYNSHSLR[162]
	490	LEGALGADTTEDGEEK[134]GPEK[134]
	491	IYR[162]AEDIPQMDDAFSQTVK[134]
	492	EELYMPPLVIK[134]
	493	NK[134]DGSNLPILPSQR[162]
	494	NKDGSNLPILPSQR
	495	LQSNIEAVK[134]
	496	EVVIEIEDTK[134]PLLASK[134]
	497	K[134]LEPISSDDLLVVEK[134]
	498	K[134]VDNELNPVWNEILEFDLR[162]
	499	LSEKEEEIVDWWSK
	500	NANPEWNQVVNLQIK[134]
	501	NYQMASVTSPSLVVEC[174]GGER[162]
	502	QAEDTYTDANGDK[134]
	503	VNIWLGLSAVEK[134]
	504	AMEELEDREGWEYASLIGWK
	505	AMEELEDR[162]EGWEYASLIGWK[134]
	506	FGKPDPIVSVIFKDEK
	507	FK[134]GFPPPVLSEDGSR[162]
	508	KVDNELNPVWNEILEFDLR
	509	SLLTEADAGHTEFTDEVYQNENR[162]
	510	VEMTLEVLNER[162]EADER[162]PAGK[134]
	511	VIEDRDHYIPNTLNPVFGR
	512	VIEDR[162]DHYIPNTLNPVFGR[162]
	513	GKSDENEDPSVVGEFK
	514	GK[134]SDENEDPSVVGEFK[134]
	515	NDVVGTTYLYLSK
	516	KLEPISSDDLLVVEK
	517	FGSHC[174]GIPEQYC[174]VSGVNTWR[162]
	518	HSATTVFGANTPIVSC[174]NFDR[162]
	519	ELPDSVPQEC[174]TVR
	520	NLVDPFVEVSFAGK[134]K[134]
	521	LEPISSDDLLVVEK
	522	SLDGEGNFNWR[162]
	523	FLSQIHEAALR
	524	MAPSETHGAAAIFK[134]
	525	FVFPFDYLPAEQLC[174]IVAK[134]
	526	VEMTLEVLNER[162]
	527	KPVVGQC[174]TIDHLDR
	528	EVVIEIEDTKPLLASK
	529	SLDGEGNFNWR
	530	IDVGFVYDEPGHAVMR
	531	ELPDSVPQEC[174]TVR[162]
	532	FDATC[174]K[134]PLASTTQYSR[162]
	533	MAPSETHGAAAIFK
	534	VNIWLGLSAVEK[134]K[134]
	535	DR[162]DNDSDDVESNLLLPAGIALR[162]
	536	KKDLTQTASSTAR
	537	SR[162]FLSQIHEAALR[162]
	538	IYRAEDIPQMDDAFSQTVK
	539	VIIWNTK[134]DVILDEK[134]
	540	WGTSGLVGR
	541	LTK[134]NDVVGTTYLYLSK[134]
	542	C[174]SLDMIPDLK
	543	MYELSC[174]YLPQEK
	544	LIDEVIEDTR
	545	LSEK[134]EEEIVDWWSK[134]
	546	DRDNDSDDVESNLLLPAGIALR
	547	NLMALDK[134]DSFSDPYAHVSFLHR[162]
	548	SLLTEADAGHTEFTDEVYQNENRYPGGEWK
	549	C[174]DPYAGKEDIVPQLK
	550	VIIWNTKDVILDEK
	551	NLMALDKDSFSDPYAHVSFLHR
	552	TKFGKPDPIVSVIFKDEK
	553	TPNFPSSVLFMK
	554	VYNSHSLR
	555	R[162]MLSNK[134]PQDFQIR[162]
	556	HKFSDVTGK
	557	EIFGGNADK[134]K[134]
	558	FGK[134]PDPIVSVIFK[134]DEK[134]
	559	NLVDPFVEVSFAGKK
	560	TQTILLK[134]YPQEK[134]
	561	TQTILLK[134]
	562	HK[134]FSDVTGK[134]
	563	ISVYDYDTFTRDEK
	564	DFETIGQNK[134]
	565	ADC[174]LMGEFK
	566	VNIWLGLSAVEK
	567	NYQMASVTSPSLVVEC[174]GGER[162]VESVVIK[134]
	568	DGSNLPILPSQR[162]
	569	TQTILLKYPQEK
	570	C[174]DPYAGK[134]EDIVPQLK[134]
	571	ADC[174]LMGEFK[134]
	572	DGSNLPILPSQR
	573	GWISGSEENK[134]QK[134]
	574	QLC[174]GNNIR[162]PVVK[134]
	575	WVTFMLK
	576	DFETIGQNK
	577	YTLPVTEGK[134]
	578	EYTGFPDPYDELNSGKGEGVAYR
	579	TASLFEQR
	580	FLSQIHEAALR[162]
	581	VYIYHLR[162]
	582	LIGTATVSLKDLIGDQNR
	583	K[134]K[134]DLTQTASSTAR[162]
	584	FKGFPPPVLSEDGSR
	585	SLLTEADAGHTEFTDEVYQNENR[162]YPGGEWK[134]
	586	MYELSC[174]YLPQEK[134]
	587	SDENEDPSVVGEFK[134]
	588	EYTGFPDPYDELNSGK[134]GEGVAYR[162]
	589	LQSNIEAVK
P62737	P62737|ACTA_MOUSE	Actin, aortic smooth muscle - Mus musculus	0.237692	0.657105	20.1592
	590	AGFAGDDAPR[162]
	591	EITALAPSTMK
	592	YPIEHGIITNWDDMEK[134]
	593	YPIEHGIITNWDDMEK
	594	SYELPDGQVITIGNER
	595	HQGVMVGMGQK[134]DSYVGDEAQSKR[162]
P10852	P10852|4F2_MOUSE	4F2 cell-surface antigen heavy chain - Mus musculus	0.31361	0.558077	41.0646
	596	LGASNLPAGISLPASAK
	597	LGASNLPAGISLPASAK[134]
	598	LLLSTDSAR
	599	SHLEYLSTLK[134]
	600	YLVVLNFR
	601	IGDLQAFVGR[162]
	602	IGDLQAFVGR
	603	VAEDETEAGVK
	604	LLLSTDSAR[162]
	605	GLVLGPIHK
	606	VAEDETEAGVK[134]
	607	GQNEDPGSLLTQFR[162]
	608	YLVVLNFR[162]
	609	GQNEDPGSLLTQFR
	610	SHLEYLSTLK
	611	SLLHGDFHALSSSPDLFSYIR[162]
	612	NQKDEINETDLK
	613	QINPTLGSQEDFK[134]DLLQSAK[134]
	614	QINPTLGSQEDFKDLLQSAK
	615	DAGGIAGLKSHLEYLSTLK
	616	GQNEDPGSLLTQFR[162]R[162]
	617	EALSSWLQDGVDGFQFR[162]
	618	IK[134]VAEDETEAGVK[134]
	619	IKVAEDETEAGVK
	620	MK[134]EALSSWLQDGVDGFQFR[162]
	621	NQK[134]DEINETDLK[134]
	622	GLVLGPIHK[134]
	623	GQNEDPGSLLTQFRR
	624	FTGLSK[134]EELLK[134]
	625	MKEALSSWLQDGVDGFQFR
	626	QSREEDTSLKLENLSLNPYEGLLLQFPFVA
	627	SLLHGDFHALSSSPDLFSYIR
	628	DAGGIAGLKSHLEYLSTLKVK
	629	DAGGIAGLK[134]
	630	DAGGIAGLK[134]SHLEYLSTLK[134]
	631	DAGGIAGLK
	632	VKGLVLGPIHK
	633	GLVLGPIHKNQKDEINETDLK
	634	IGDLQAFVGR[162]DAGGIAGLK[134]
	635	FTGLSKEELLK
	636	VAEDETEAGVKFTGLSKEELLK
	637	QINPTLGSQEDFKDLLQSAKK
Q9Z1W8	Q9Z1W8|AT12A_MOUSE	Potassium-transporting ATPase alpha chain 2 - Mus musculus	-0.179549	0.740683	3.3816
	638	VIMVTGDHPITAK
	639	VIMVTGDHPITAK[134]
	640	LIIVEGC[174]QR[162]
	641	LIIVEGC[174]QR
	642	LIFDNLKK
	643	LIFDNLK[134]K[134]
	644	SAGIK[134]VIMVTGDHPITAK[134]
	645	SAGIKVIMVTGDHPITAK
P06795	P06795|MDR1_MOUSE	Multidrug resistance protein 1 - Mus musculus	0.21949	0.681864	32.2884
	646	AGAVAEEVLAAIR
	647	IATEAIENFR[162]
	648	LYDPLEGVVSIDGQDIR
	649	LYDPLEGVVSIDGQDIR[162]
	650	SGQTVALVGNSGC[174]GK
	651	EIIGVVSQEPVLFATTIAENIR
	652	EIIGVVSQEPVLFATTIAENIR[162]
	653	IIDNEPSIDSFSTK
	654	AGAVAEEVLAAIR[162]
	655	IIDNEPSIDSFSTK[134]
	656	LPHQFDTLVGER[162]
	657	TVIAFGGQQK[134]
	658	STVVQLLER[162]
	659	AVSHEEIVR[162]
	660	STTVQLMQR
	661	IATEAIENFR
	662	TVIAFGGQQK
	663	STVVQLLER
	664	GAAFEIFK
	665	EANAYDFIMK
	666	SGQTVALVGNSGC[174]GK[134]
	667	FYDPMAGSVFLDGK[134]
	668	GAAFEIFK[134]
	669	LPHQFDTLVGER
	670	ILLLDEATSALDTESEAVVQAALDK
	671	EANIHQFIDSLPDKYNTR
	672	VKEHGTHQQLLAQK
	673	NVHFNYPSR[162]
	674	NVHFNYPSR
	675	AHLGIVSQEPILFDC[174]SIAENIAYGDNSR
	676	ILLLDEATSALDTESEAVVQAALDKAR
	677	ILLLDEATSALDTESEAVVQAALDK[134]
	678	QPHILLLDEATSALDTESEK
	679	EAVDEDVPLVSFWR[162]
	680	VK[134]EHGTHQQLLAQK[134]
	681	KGQTLALVGSSGC[174]GK
	682	K[134]GQTLALVGSSGC[174]GK[134]
	683	EANIHQFIDSLPDK[134]YNTR[162]
	684	FNGVQFNYPTR[162]PNIPVLQGLSLEVK[134]
	685	TPEIDSYSTEGLK[134]PTLLEGNVK[134]
	686	FYDPMAGSVFLDGK
	687	GYK[134]PDSIMGNLEFK[134]
	688	EHGTHQQLLAQK[134]
	689	STTVQLMQR[162]
	690	GIYFSMVQAGAK[134]
	691	VSASHIIR
	692	EANAYDFIMK[134]
	693	AVSHEEIVR
	694	GAAFEIFK[134]IIDNEPSIDSFSTK[134]
	695	YLREIIGVVSQEPVLFATTIAENIR
	696	YLR[162]EIIGVVSQEPVLFATTIAENIR[162]
	697	GAAFEIFKIIDNEPSIDSFSTK
	698	IIEKTPEIDSYSTEGLKPTLLEGNVK
	699	NVHFNYPSR[162]SEVQILK[134]
P09528	P09528|FRIH_MOUSE	Ferritin heavy chain - Mus musculus	0.156733	0.769739	46.1538
	700	QNYHQDAEAAINR[162]
	701	QNYHQDAEAAINR
	702	IFLQDIK[134]
	703	SIKELGDHVTNLR
	704	SIK[134]ELGDHVTNLR[162]
	705	SVNQSLLELHK[134]
	706	ELGDHVTNLR[162]
	707	SVNQSLLELHK
	708	MGAPEAGMAEYLFDK[134]HTLGHGDES
	709	YFLHQSHEEREHAEK
	710	YFLHQSHEER[162]EHAEK[134]
	711	K[134]MGAPEAGMAEYLFDK[134]HTLGHGDES
	712	SIKELGDHVTNLRK
	713	MGAPEAGMAEYLFDKHTLGHGDES
	714	YFLHQSHEER[162]
	715	MGAPEAGMAEYLFDK
	716	MGAPEAGMAEYLFDK[134]
	717	YFLHQSHEER
	718	SIK[134]ELGDHVTNLR[162]K[134]
	719	IFLQDIK
P29391	P29391|FRIL1_MOUSE	Ferritin light chain 1 - Mus musculus	-0.197789	0.715432	57.9235
	720	NLNQALLDLHALGSAR
	721	NLNQALLDLHALGSAR[162]
	722	QNYSTEVEAAVNR[162]
	723	VAGPQPAQTGAPQGSLGEYLFER
	724	VAGPQPAQTGAPQGSLGEYLFER[162]
	725	LLEFQNDR[162]
	726	LLEFQNDR
	727	QNYSTEVEAAVNR
	728	LVNLHLR
	729	TQEAMEAALAMEK[134]
	730	RVAGPQPAQTGAPQGSLGEYLFER
	731	R[162]VAGPQPAQTGAPQGSLGEYLFER[162]
	732	ALFQDVQKPSQDEWGKTQEAMEAALAMEK
	733	TQEAMEAALAMEK
	734	ALFQDVQKPSQDEWGK
	735	ALFQDVQK[134]PSQDEWGK[134]
	736	MGNHLTNLR[162]R[162]
	737	MGNHLTNLR[162]
	738	MGNHLTNLR
	739	MGNHLTNLRR
P51912	P51912|AAAT_MOUSE	Neutral amino acid transporter B(0) - Mus musculus	0.481452	0.368567	18.8065
	740	NEVSLNPLPLATEEGNPLLK[134]
	741	MPSSEPELIQVK[134]
	742	MPSSEPELIQVK
	743	NEVSLNPLPLATEEGNPLLK
	744	NIFPSNLVSAAFR[162]
	745	SFATSYEPK
	746	NIFPSNLVSAAFR
	747	SFATSYEPK[134]
	748	SC[174]TVLNVEGDAFGAGLLQSYVDR[162]
	749	QYQGPTGDSSATFEK
	750	QYQGPTGDSSATFEK[134]
	751	QYQGPTGDSSATFEKESVM
	752	QYQGPTGDSSATFEK[134]ESVM
	753	IPQSC[174]IQR[162]
	754	IPQSC[174]IQR
P62991	P62991|UBIQ_MOUSE	Ubiquitin - Mus musculus	0.579166	0.279407	72.3684
	755	IQDK[134]EGIPPDQQR[162]
	756	ESTLHLVLR[162]
	757	TLSDYNIQK[134]
	758	IQDKEGIPPDQQR
	759	TITLEVEPSDTIENVK
	760	TLSDYNIQK
	761	TITLEVEPSDTIENVK[134]
	762	ESTLHLVLR
	763	TITLEVEPSDTIENVKAK
	764	MQIFVK[134]
P84096	P84096|RHOG_MOUSE	Rho-related GTP-binding protein RhoG precursor - Mus musculus	0.112172	0.834063	46.0733
	765	EYIPTVFDNYSAQSAVDGR
	766	EYIPTVFDNYSAQSAVDGR[162]
	767	LKEQGQAPITPQQGQALAK
	768	LK[134]EQGQAPITPQQGQALAK[134]
	769	AVLNPTPIK[134]R[162]
	770	YLEC[174]SALQQDGVK[134]EVFAEAVR[162]
	771	EQGQAPITPQQGQALAK[134]
	772	TVNLNLWDTAGQEEYDRLR
	773	TVNLNLWDTAGQEEYDR[162]LR[162]
	774	YLEC[174]SALQQDGVKEVFAEAVR
	775	YLEC[174]SALQQDGVK[134]
	776	EQGQAPITPQQGQALAK
	777	AVLNPTPIKR
Q3TXK7	Q3TXK7|Q3TXK7_MOUSE	Osteoclast-like cell cDNA, RIKEN full-length enriched library, clone:I420010J21 product:guanine nucleotide binding protein, alpha inhibiting 2, full insert sequence - Mus musculus	0.285678	0.593664	4.507
	778	AVVYSNTIQSIMAIVK
	779	AVVYSNTIQSIMAIVK[134]
Q3UFR4	Q3UFR4|Q3UFR4_MOUSE	B16 F10Y cells cDNA, RIKEN full-length enriched library, clone:G370102A01 product:Neutral amino acid transporter ASCT2 (Similar to solute carrier family 1, member 7), full insert sequence - Mus musculus	0.550073	0.30427	2.8829
	780	SAPTK[134]EVLDSFLDLVR[162]
	781	SAPTKEVLDSFLDLVR
	782	EVLDSFLDLVR
	783	EVLDSFLDLVR[162]
Q62351	Q62351|TFR1_MOUSE	Transferrin receptor protein 1 - Mus musculus	0.607029	0.256925	50.4587
	784	LAQVFSDMISK
	785	SAFSNLFGGEPLSYTR
	786	SAFSNLFGGEPLSYTR[162]
	787	QLSQNTYTPR
	788	QLSQNTYTPR[162]
	789	SSVGTGLLLK[134]
	790	DALGAGVAAK
	791	SSVGTGLLLK
	792	LNSIEFADTIK
	793	ILNIFGVIK[134]
	794	ILNIFGVIK
	795	LAADEEENADNNMK
	796	LAADEEENADNNMK[134]
	797	LAETEETDKSETMETEDVPTSSR
	798	VSASPLLYTLMGK[134]
	799	LAQVFSDMISK[134]
	800	TLLSEKLNSIEFADTIK
	801	LTTDFHNAEK
	802	LVHANFGTK
	803	LDTYEALTQK[134]
	804	LTTDFHNAEK[134]
	805	VPQLNQMVR[162]
	806	VPQLNQMVR
	807	LNSIEFADTIK[134]
	808	LVHANFGTK[134]
	809	QVDGDNSHVEMK
	810	VSASPLLYTLMGK
	811	LDTYEALTQK
	812	RILNIFGVIK
	813	TAAEVAGQLIIK[134]
	814	LELSQNQNVK
	815	VANAQSFNAIGVLIYMDK
	816	EAGSQKDESLAYYIENQFHEFK
	817	HIFWGSGSHTLSALVENLK
	818	IMKVEYHFLSPYVSPR
	819	VEYHFLSPYVSPR[162]
	820	VEYHFLSPYVSPR
	821	TLLSEK[134]LNSIEFADTIK[134]
	822	IMQDVK[134]HPVDGK[134]
	823	LELSQNQNVK[134]
	824	GYEEPDRYVVVGAQR
	825	LLSFMKDLNQFK
	826	R[162]ILNIFGVIK[134]
	827	AGEITFAEK[134]
	828	IMQDVKHPVDGK
	829	AGEITFAEK
	830	QVDGDNSHVEMK[134]
	831	GYEEPDR[162]YVVVGAQR[162]
	832	DALGAGVAAK[134]
	833	VVLGTSNFK[134]
	834	AFTYINLDKVVLGTSNFK
	835	VANAQSFNAIGVLIYMDK[134]
	836	HIFWGSGSHTLSALVENLK[134]
	837	LDTYEALTQK[134]VPQLNQMVR[162]
	838	LTHDVELNLDYEMYNSK
	839	ILNIFGVIKGYEEPDRYVVVGAQR
	840	LVHANFGTK[134]K[134]
	841	WNIDSSC[174]KLELSQNQNVK
	842	IMK[134]VEYHFLSPYVSPR[162]
	843	LTTDFHNAEKTNR
	844	LDTYEALTQKVPQLNQMVR
	845	AFTYINLDK[134]VVLGTSNFK[134]
	846	TAAEVAGQLIIK
	847	TLLSEKLNSIEFADTIKQLSQNTYTPR
	848	LAETEETDK[134]SETMETEDVPTSSR[162]
	849	VWR[162]DEHYVK[134]
	850	VWRDEHYVK
	851	LVHANFGTKK
Q8BZN6	Q8BZN6|DOC10_MOUSE	Dedicator of cytokinesis protein 10 - Mus musculus	0.265995	0.619348	27.7674
	852	ILQISPEGPLQGR[162]
	853	LNLFSLDPDIDTLK[134]
	854	LNLFSLDPDIDTLK
	855	LTGLSEISQR[162]
	856	SANIPDPLTPSESIR[162]
	857	SANIPDPLTPSESIR
	858	LLDPLDYETVIEELEK
	859	LLDPLDYETVIEELEK[134]
	860	ASLASLDSNPSTTEK[134]
	861	AVSQLIADAGIGGSR[162]
	862	FVFETPFTLSGK
	863	EALETSVGYAWLPLMK
	864	LTGLSEISQR
	865	LIKEDQLEYQEELR
	866	ILVQNEEDEITATVTR
	867	ILVQNEEDEITATVTR[162]
	868	IQVISQSSTELNPIEVAIDEMSR
	869	IQVISQSSTELNPIEVAIDEMSR[162]
	870	SERYELIADVNKPIIAVFEK
	871	K[134]TDFEMHHNINR[162]
	872	EALETSVGYAWLPLMK[134]
	873	ILQISPEGPLQGR
	874	DSFENELMIK[134]PFEEK[134]
	875	GNFNSTVNNTVTVR[162]
	876	VSTFVVSTVNTQDPHVNAFFR
	877	HDQIASQEYNIPIATTLPPNYLSIQDPTSAK[134]
	878	ASLASLDSNPSTTEK
	879	ISADFHVDLNHPAVR[162]
	880	VSTFVVSTVNTQDPHVNAFFR[162]
	881	MPFAWAVR[162]
	882	FVFETPFTLSGK[134]
	883	YFQLTQLPDNSYIMNFYKDEK
	884	VNAGPMAYAR[162]
	885	AVSQLIADAGIGGSR
	886	VLMGNIGSGAEPYIK[134]NPDSNK[134]
	887	GNFNSTVNNTVTVR
	888	DSFENELMIKPFEEK
	889	AFLEETNAK[134]
	890	VAEVVNSEKR
	891	GGGGAGGTGVFK
	892	LIK[134]EDQLEYQEELR[162]
	893	IIQDSNK[134]VNPK[134]
	894	DVLNSIAAFSSIAISTVNHADSR[162]
	895	VLMGNIGSGAEPYIKNPDSNK
	896	IIQDSNKVNPK
	897	NSNFPAEVK[134]
	898	AFLEETNAK
	899	LYADK[134]FGADNVK[134]
	900	TVLTTSHLFPYVK
	901	TVLTTSHLFPYVK[134]
	902	TISDETLIAYWQR[162]
	903	SER[162]YELIADVNK[134]PIIAVFEK[134]
	904	FVQSTQNNGTLK[134]
	905	QLQQSDC[174]QNSLMK[134]
	906	MPFAWAVR
	907	VAEVVNSEK[134]R[162]
	908	HATSVDTSFSK
	909	KTDFEMHHNINR
	910	FVFETPFTLSGKK
	911	YEQYSGDIR[162]
	912	HATSVDTSFSK[134]
	913	ELHASDMPEYSVTNEFC[174]R
	914	YEQYSGDIR
	915	VNAGPMAYAR
	916	ELHASDMPEYSVTNEFC[174]R[162]
	917	FVFETPFTLSGK[134]K[134]
	918	VLMGNIGSGAEPYIK
	919	SVFKDNQGNVDRDSR
	920	LSDLYYDIHR[162]
	921	IYLKDLYPFTVNTSNQGSR
	922	YLTETEDTVK[134]
	923	YLTETEDTVK
Q99MR3	Q99MR3|Q99MR3_MOUSE	CIP1 - Mus musculus	0.581874	0.277164	13.2385
	924	ALSPQDYVATVADALK
	925	DLGPTLLIHGVTPVTC[174]TDL
	926	ALSPQDYVATVADALK[134]
	927	GTVGGPGGPEGR[162]
	928	ILHALAQDDLFGVILAPAK
	929	DGEEGPTTALTFLYLPRPPADPAR
	930	YLALLETLSR
	931	YLALLETLSR[162]
	932	GTVGGPGGPEGR
	933	EGGSPALSTLFPPPRAPGSPR
	934	EGGSPALSTLFPPPR[162]APGSPR[162]
Q99P72	Q99P72|RTN4_MOUSE	Reticulon-4 - Mus musculus	-0.0645311	0.905319	19.105
	935	YSNSALGHVNSTIK[134]
	936	K[134]PAAGLSAAPVPPAAAPLLDFSSDSVPPAPR[162]
	937	GPLPAAPPTAPER[162]
	938	AYLESEVAISEELVQK[134]
	939	KPAAGLSAAPVPPAAAPLLDFSSDSVPPAPR
	940	TSNPFLVAIHDSEADYVTTDNLSK
	941	VPLLLPNVSALESQIEMGNIVKPK
	942	TSVVDLLYWR[162]
	943	TSVVDLLYWR
	944	VPLLLPNVSALESQIEMGNIVK[134]PK[134]
	945	LSASPQEVGKPYLESFQPNLHITK
	946	YSNSALGHVNSTIK
	947	LSTEPSPEFSNYSEIAK
	948	HQAQIDHYLGLANK[134]
	949	HQAQIDHYLGLANK
	950	GPLPAAPPTAPER
	951	SPAASAPSLPPAAAVLPSK[134]
	952	AYLESEVAISEELVQK
	953	IQAK[134]IPGLK[134]R[162]
	954	IQAKIPGLKR
	955	GPLPAAPPTAPERQPSWER
	956	GPLPAAPPTAPER[162]QPSWER[162]
	957	SPAASAPSLPPAAAVLPSK
Q3U382	Q3U382|Q3U382_MOUSE	NOD-derived CD11c +ve dendritic cells cDNA, RIKEN full-length enriched library, clone:F630110L08 product:protein tyrosine phosphatase, receptor type, C, full insert sequence - Mus musculus	0.374215	0.484623	1.5044
	958	KRDPPSDPSPLEAEYQR
	959	K[134]R[162]DPPSDPSPLEAEYQR[162]
A1E2H6	A1E2H6|A1E2H6_MOUSE	Lymphocyte common antigen (Fragment) - Mus musculus	0.130694	0.807166	11.4286
	960	DPPSDPSPLEAEYQR[162]
	961	DPPSDPSPLEAEYQR
	962	RDPPSDPSPLEAEYQR
	963	R[162]DPPSDPSPLEAEYQR[162]
Q99P91	Q99P91|GPNMB_MOUSE	Transmembrane glycoprotein NMB precursor - Mus musculus	-0.108639	0.841288	27.0035
	964	VKDVYVITDQIPVFVTMSQK
	965	GLSVLLSHAK
	966	GLSVLLSHAK[134]
	967	DVYVITDQIPVFVTMSQK[134]
	968	APFFRGDQEKDPLLQDKPR
	969	SMELSDISNENC[174]R
	970	VK[134]DVYVITDQIPVFVTMSQK[134]
	971	DVLGHEQYPNHMR
	972	DVYVITDQIPVFVTMSQK
	973	SMELSDISNENC[174]R[162]
	974	VC[174]SPVAVDGLC[174]LLSVR[162]
	975	VC[174]SPVAVDGLC[174]LLSVR
	976	C[174]QKEDANGNIVYEK
	977	GATPMEAC[174]TIISDPTC[174]QIAQNR[162]
	978	C[174]QK[134]EDANGNIVYEK[134]
	979	GATPMEAC[174]TIISDPTC[174]QIAQNR
	980	DVLGHEQYPNHMR[162]
	981	GKGLSVLLSHAK
	982	GK[134]GLSVLLSHAK[134]
	983	GDQEKDPLLQDKPR
	984	VC[174]SPVAVDGLC[174]LLSVR[162]R[162]
	985	FR[162]DVLGHEQYPNHMR[162]
	986	FRDVLGHEQYPNHMR
	987	AYK[134]PIGNC[174]PR[162]
	988	AYKPIGNC[174]PR
	989	DVLGHEQYPNHMR[162]EHNQLR[162]
	990	DVLGHEQYPNHMREHNQLR
	991	VC[174]SPVAVDGLC[174]LLSVRR
	992	AYIPISK[134]
	993	VK[134]DVYVITDQIPVFVTMSQK
P61027	P61027|RAB10_MOUSE	Ras-related protein Rab-10 - Mus musculus	0.0867992	0.871222	15
	994	AFLTLAEDILR[162]
	995	AFLTLAEDILR
	996	NIDEHANEDVER[162]
	997	ANINIEK[134]AFLTLAEDILR[162]
	998	ANINIEKAFLTLAEDILR
P61028	P61028|RAB8B_MOUSE	Ras-related protein Rab-8B - Mus musculus	0.325819	0.542855	12.5604
	999	SSTNVEEAFFTLAR[162]
	1000	SSTNVEEAFFTLAR
	1001	NIEEHASSDVER
	1002	NIEEHASSDVER[162]
P70206	P70206|PLXA1_MOUSE	Plexin-A1 precursor - Mus musculus	0.413331	0.44015	29.0919
	1003	EVAPITQGQGDQR[162]
	1004	SEYFPTLSSR[162]
	1005	EAGSMAGVLIAGPPGQGQAK
	1006	AQLSNPEVK[134]
	1007	LFVGTPIDGK
	1008	LFVGTPIDGK[134]
	1009	FVDDLFETIFSTAHR
	1010	FVDDLFETIFSTAHR[162]
	1011	AHVTGPVEDNEK
	1012	EVAPITQGQGDQR
	1013	AHVTGPVEDNEK[134]
	1014	QTSAYNISNSSTFTK
	1015	EAGSMAGVLIAGPPGQGQAK[134]
	1016	LVQDAYLSR[162]PGQALAK[134]
	1017	LSLPWLLNK[134]
	1018	GLNC[174]DTVTQVK
	1019	FTFVTPTFYR[162]
	1020	APSIDNPKR
	1021	QLGLAEDEEVLFTVFAQGQK
	1022	C[174]LTPPGHTPGSAPIVININR
	1023	ILVDLANPSGRPALAYESVVAQEGNPILR
	1024	ILVDLANPSGR[162]PALAYESVVAQEGNPILR[162]
	1025	SPPELGER[162]PDEIGFIMDNVR[162]
	1026	QLGLAEDEEVLFTVFAQGQK[134]
	1027	LLLLDYAANR
	1028	LQLQMDNLESR[162]
	1029	LNTLAHYQVTDGSSVALVPK
	1030	LVQDAYLSRPGQALAK
	1031	QTSAYNISNSSTFTK[134]
	1032	SPPELGERPDEIGFIMDNVR
	1033	KEHYLSSVR
	1034	RFTFVTPTFYR
	1035	LQLQMDNLESR
	1036	TPMITPDLESGTK
	1037	SLTLFGQLLTK[134]
	1038	SLTLFGQLLTK
	1039	GPIDAITGEAR
	1040	EMEVQANVEK[134]
	1041	YSLSEDKLIR
	1042	LGVHVGK
	1043	AQLSNPEVK
	1044	SKLEQVVDTMALSS
	1045	MVSEIYLTR[162]
	1046	IILQDEDVTTK
	1047	SK[134]LEQVVDTMALSS
	1048	LSLPWLLNK
	1049	YYADIAK
	1050	GVPYSQR[162]PK[134]
	1051	LLLLDYAANR[162]
	1052	LNTLAHYQVTDGSSVALVPK[134]
	1053	MPAISDQDMSAYLAEQSR
	1054	MPAISDQDMSAYLAEQSR[162]
	1055	TLTLNC[174]VNPEHENAPEVPVK
	1056	YKDEILVALEKDEQAR
	1057	C[174]LTPPGHTPGSAPIVININR[162]
	1058	LFVGTPIDGK[134]SEYFPTLSSR[162]
	1059	R[162]FTFVTPTFYR[162]
	1060	SEYFPTLSSR
	1061	LFVGTPIDGKSEYFPTLSSR
	1062	TPMITPDLESGTK[134]
	1063	K[134]EHYLSSVR[162]
	1064	AGDMDLEWR[162]
	1065	GYEC[174]LFHIPGSPAR[162]
	1066	GLNC[174]DTVTQVK[134]
	1067	QDAC[174]ERAEEPQR
	1068	YSLSEDK[134]LIR[162]
	1069	APSIDNPK[134]R[162]
	1070	IILQDEDVTTK[134]
	1071	VLFPGIEDHPVLK[134]
	1072	GPIDAITGEAR[162]
	1073	FTFVTPTFYR
	1074	VLFPGIEDHPVLK
	1075	YMFDFLDEQADKHQIHDSDVR
	1076	AGDMDLEWR
	1077	LGVHVGK[134]
	1078	GSALPLAIK[134]
	1079	MVSEIYLTR
	1080	TLTLNC[174]VNPEHENAPEVPVK[134]
	1081	GSALPLAIK
	1082	HFLLTFIR
P53986	P53986|MOT1_MOUSE	Monocarboxylate transporter 1 - Mus musculus	0.665664	0.213795	17.6471
	1083	AAQSPQQHSSGDPTEEESPV
	1084	SDANTDLIGGSPK[134]
	1085	SDANTDLIGGSPK
	1086	EGKEDEASTDVDEKPK
	1087	EGK[134]EDEASTDVDEK[134]PK[134]
	1088	LSVFQTINK[134]
	1089	ESLQEAGKSDANTDLIGGSPK
	1090	SKESLQEAGKSDANTDLIGGSPK
	1091	EGKEDEASTDVDEKPKETMK
	1092	SDANTDLIGGSPKGEK
	1093	LKSKESLQEAGK
	1094	LSVFQTINK
	1095	ESLQEAGK[134]SDANTDLIGGSPK[134]
	1096	FLDLSLFTHR[162]
	1097	FLDLSLFTHR
Q9Z1G4	Q9Z1G4|VPP1_MOUSE	Vacuolar proton translocating ATPase 116 kDa subunit a isoform 1 - Mus musculus	0.849924	0.11244	24.3147
	1098	LGFVAGVINR
	1099	DLNPDVNVFQR
	1100	MQTNQTPPTYNK[134]
	1101	LGFVAGVINR[162]
	1102	MQTNQTPPTYNK
	1103	SVFIIFFQGDQLK
	1104	DLNPDVNVFQR[162]
	1105	SVFIIFFQGDQLK[134]
	1106	NFLELTELK
	1107	NFLELTELK[134]
	1108	ANIPIMDTGENPEVPFPR[162]
	1109	HLGTLNFGGIR
	1110	GTEHSGSTVPSILNR
	1111	ANIPIMDTGENPEVPFPR
	1112	KANIPIMDTGENPEVPFPR
	1113	ASLYPC[174]PETPQER[162]
	1114	EINTNQEALKR
	1115	ASLYPC[174]PETPQER
	1116	HLGTLNFGGIR[162]
	1117	K[134]ANIPIMDTGENPEVPFPR[162]
	1118	GTEHSGSTVPSILNR[162]
	1119	MQTNQTPPTYNKTNK
	1120	FTHGFQNIVDAYGIGTYR[162]
	1121	K[134]FVNEVR[162]R[162]
	1122	TNKFTHGFQNIVDAYGIGTYR
	1123	RGTEHSGSTVPSILNR
	1124	FTHGFQNIVDAYGIGTYR
	1125	C[174]LIAEVWC[174]PVTDLDSIQFALRR
	1126	IDDLQMVLNQTEDHRQR
	1127	GAPLRLGFVAGVINR
	1128	R[162]GTEHSGSTVPSILNR[162]
	1129	C[174]LIAEVWC[174]PVTDLDSIQFALR[162]R[162]
	1130	FVNEVRR
	1131	K[134]FVNEVR[162]
	1132	FVEK[134]EIR[162]K[134]
	1133	FVEKEIRK
Q91ZX7	Q91ZX7|LRP1_MOUSE	Prolow-density lipoprotein receptor-related protein 1 precursor - Mus musculus	0.249638	0.641055	3.0143
	1134	TTIVENVGSVEGLAYHR
	1135	AVTDEEPFLIFANR[162]
	1136	ETLVQDNIQWPTGLAVDYHNER[162]
	1137	C[174]LQGAC[174]VVNK[134]
	1138	C[174]PTGFTGPK
	1139	C[174]LQGAC[174]VVNK
	1140	ELLGR[162]GPEDEIGDPLA
	1141	IETAAMDGTLR[162]
	1142	MMPEC[174]QC[174]PPHMTGPR[162]
	1143	LYWADAK
	1144	MTNGAMNVEIGNPTYK[134]
Q64455	Q64455|PTPRJ_MOUSE	Receptor-type tyrosine-protein phosphatase eta precursor - Mus musculus	-0.466253	0.390115	6.7044
	1145	GASDTYVTYLIR[162]
	1146	AYAVILTTGEAAQPSADVLK[134]
	1147	YTAEIAENR[162]
	1148	NMQNSESHPLR[162]
	1149	GASDTYVTYLIR
	1150	FSGFEASHGPIK[134]
	1151	YNNVLPYDISR[162]
	1152	YTYEDFK[134]R[162]
Q64430	Q64430|ATP7A_MOUSE	Copper-transporting ATPase 1 - Mus musculus	0.865067	0.10618	26.6264
	1153	LGAIDVER[162]
	1154	LGAIDVER
	1155	YNPAVIQPR
	1156	VFAEVLPSHK
	1157	AIEAISPGQYR[162]
	1158	AIEAISPGQYR
	1159	VSIASEVESTASSPSSSSLQK
	1160	ATHVGADTTLSQIVK[134]
	1161	SIHVSLANSTGTIEFDPLLTSPETLR
	1162	ILAIVGTAESNSEHPLGAAVTK
	1163	VFAEVLPSHK[134]
	1164	VVVFDKTGTITHGTPVVNQVK
	1165	ATHVGADTTLSQIVK
	1166	YNASLVTPEMLR[162]
	1167	TGTITHGTPVVNQVK
	1168	VTNIEGLLHK
	1169	VIAEFIR
	1170	VSIASEVESTASSPSSSSLQK[134]
	1171	ASINSLLSDKR
	1172	DIIHTIGSLGFEASLVKK
	1173	DIIHTIGSLGFEASLVK[134]
	1174	KPTYDNYELHPR
	1175	SAVVTIIPSVVSASQIVELVPDLSLDMGTQEKK
	1176	SC[174]VSNIESALSTLQYVSSIVVSLENR
	1177	VVVFDK[134]TGTITHGTPVVNQVK[134]
	1178	AHIKYDPEIIGPR
	1179	AHIK[134]YDPEIIGPR[162]
	1180	SPSYPSDSTTMFTIEGMHC[174]K
	1181	K[134]AIEAISPGQYR[162]
	1182	YNASLVTPEMLR
	1183	SNLKIEENNIK
	1184	GGEPLEMAHK
	1185	TIEQQIGK
	1186	DIIHTIGSLGFEASLVK
	1187	K[134]PTYDNYELHPR[162]
	1188	SLNSVVTSEPDKHSLLVGDFREDDDTTL
	1189	ASINSLLSDK[134]R[162]
	1190	ILAIVGTAESNSEHPLGAAVTK[134]
	1191	YDPEIIGPR
	1192	VTNIEGLLHK[134]
	1193	GGEPLEMAHK[134]
	1194	SNLK[134]IEENNIK[134]
	1195	VIEGHSMVDESLITGEAMPVAK
	1196	VIAEFIR[162]
	1197	VVPGGK[134]FPVDGR[162]
O88384	O88384|VTI1B_MOUSE	Vesicle transport through interaction with t-SNAREs homolog 1B - Mus musculus	0.552597	0.302057	34.4828
	1198	STPLTAAPGGR[162]
	1199	LLGTAGTEEK
	1200	STPLTAAPGGR
	1201	GLLEDLQGVPER
	1202	GLLEDLQGVPER[162]
	1203	ALLLQGTESLNR[162]
	1204	LVNTNENLSK
	1205	LVNTNENLSK[134]
	1206	ALLLQGTESLNR
	1207	IATETDQIGTEIIEELGEQRDQLER
	1208	IATETDQIGTEIIEELGEQR[162]DQLER[162]
	1209	GLLEDLQGVPERLLGTAGTEEK
Q91W06	Q91W06|Q91W06_MOUSE	T-cell, immune regulator 1, ATPase, H+ transporting, lysosomal V0 protein A3 - Mus musculus	0.0693718	0.896915	25.6595
	1210	AGLTLAPPEGTLPAPPPR[162]
	1211	AGLTLAPPEGTLPAPPPR
	1212	VNFVAGAVEPYK
	1213	VNFVAGAVEPYK[134]
	1214	IPC[174]QDMPPTLIR[162]
	1215	IQEETDR[162]LAQELR[162]
	1216	DLPTVQQALQSGSSEEGVSAVAHR[162]
	1217	FTSSFQGIVDAYGVGR[162]
	1218	FTSSFQGIVDAYGVGR
	1219	IPC[174]QDMPPTLIR
	1220	DLNESVSAFQR
	1221	DLNESVSAFQR[162]
	1222	DLPTVQQALQSGSSEEGVSAVAHR
	1223	IQEETDRLAQELR
	1224	C[174]LIAEVWC[174]AAR[162]
	1225	C[174]LIAEVWC[174]AAR
	1226	GFLIASFR[162]
	1227	LSPFTFTVDSD
	1228	TFTFLREEVQR
	1229	TLQQLQQQSQELQEVLGETDR
	1230	GFLIASFR
	1231	VQQLLPPWQVQIHK
	1232	FLSQVLGR[162]
	1233	AQLHQLR[162]
	1234	TNR[162]FTSSFQGIVDAYGVGR[162]
	1235	TNRFTSSFQGIVDAYGVGR
	1236	AGLTLAPPEGTLPAPPPR[162]DLLR[162]
	1237	VQQLLPPWQVQIHK[134]
	1238	TFTFLR[162]EEVQR[162]
	1239	DVRGNQQALR
	1240	TLQQLQQQSQELQEVLGETDRFLSQVLGR
	1241	TLQQLQQQSQELQEVLGETDR[162]FLSQVLGR[162]
P10126	P10126|EF1A1_MOUSE	Elongation factor 1-alpha 1 - Mus musculus	-0.0945433	0.861658	30.303
	1242	IGGIGTVPVGR[162]
	1243	VETGVLK[134]PGMVVTFAPVNVTTEVK[134]
	1244	IGGIGTVPVGR
	1245	EHALLAYTLGVK
	1246	SGDAAIVDMVPGKPMC[174]VESFSDYPPLGR
	1247	MDSTEPPYSQK[134]
	1248	SGDAAIVDMVPGK[134]PMC[174]VESFSDYPPLGR[162]
	1249	VETGVLKPGMVVTFAPVNVTTEVK
	1250	EHALLAYTLGVK[134]
	1251	STTTGHLIYK
	1252	LPLQDVYK[134]
	1253	QTVAVGVIK
	1254	LPLQDVYK
	1255	STTTGHLIYK[134]
	1256	R[162]YEEIVK[134]
	1257	QTVAVGVIK[134]
	1258	YYVTIIDAPGHR[162]
	1259	YEEIVKEVSTYIKK
P51150	P51150|RAB7A_MOUSE	Ras-related protein Rab-7a - Mus musculus	-0.15513	0.774925	72.4638
	1260	EAINVEQAFQTIAR[162]
	1261	EAINVEQAFQTIAR
	1262	FQSLGVAFYR[162]
	1263	DPENFPFVVLGNK[134]
	1264	TLDSWR[162]DEFLIQASPR[162]
	1265	DPENFPFVVLGNK
	1266	LVTMQIWDTAGQER[162]
	1267	VIILGDSGVGK[134]
	1268	ATIGADFLTK[134]
	1269	ATIGADFLTK
	1270	FQSLGVAFYR
	1271	TLDSWRDEFLIQASPR
	1272	NNIPYFETSAK[134]
	1273	GADC[174]C[174]VLVFDVTAPNTFK[134]
	1274	DPENFPFVVLGNK[134]IDLENR[162]
	1275	NNIPYFETSAKEAINVEQAFQTIAR
	1276	NNIPYFETSAK[134]EAINVEQAFQTIAR[162]
	1277	EVMVDDR[162]LVTMQIWDTAGQER[162]
	1278	TLDSWRDEFLIQASPRDPENFPFVVLGNK
	1279	LVTMQIWDTAGQER
	1280	R[162]AQAWC[174]YSK[134]
	1281	VIILGDSGVGK
	1282	TSLMNQYVNK[134]K[134]
	1283	TSLMNQYVNKK
	1284	NNIPYFETSAK
	1285	AQAWC[174]YSK[134]
	1286	RAQAWC[174]YSK
	1287	AQAWC[174]YSK
P26039	P26039|TLN1_MOUSE	Talin-1 - Mus musculus	-0.0904468	0.867595	15.3876
	1288	GLAGAVSELLR[162]
	1289	AVAEQIPLLVQGVR[162]
	1290	LLGEIAQGNENYAGIAAR
	1291	LLGEIAQGNENYAGIAAR[162]
	1292	LNEAAAGLNQAATELVQASR
	1293	LNEAAAGLNQAATELVQASR[162]
	1294	TMLESAGGLIQTAR[162]
	1295	VAGSVTELIQAAEAMK
	1296	VAGSVTELIQAAEAMK[134]
	1297	VSQMAQYFEPLTLAAVGAASK
	1298	VSQMAQYFEPLTLAAVGAASK[134]
	1299	QAAASATQTIAAAQHAASAPK
	1300	GVGAAATAVTQALNELLQHVK
	1301	QAAASATQTIAAAQHAASAPK[134]
	1302	AVAEQIPLLVQGVR
	1303	LAQAAQSSVATITR
	1304	VLGEAMTGISQNAK[134]
	1305	GVGAAATAVTQALNELLQHVK[134]
	1306	ILAQATSDLVNAIK[134]
	1307	VMVTNVTSLLK
	1308	LAQAAQSSVATITR[162]
	1309	VLVQNAAGSQEK[134]
	1310	TLAESALQLLYTAK[134]
	1311	VLVQNAAGSQEK
	1312	GLAGAVSELLR
	1313	MATNAAAQNAIK
	1314	LLSDLLPPSTGTFQEAQSR[162]
	1315	TLAESALQLLYTAK
	1316	TYGVSFFLVK
	1317	VLGEAMTGISQNAK
	1318	NLGTALAELR[162]
	1319	ALSTDPASPNLK[134]
	1320	ALSTDPASPNLK
	1321	EVANSTANLVK
	1322	TYGVSFFLVK[134]
	1323	K[134]LEQLK[134]PR[162]
	1324	VGDDPAVWQLK[134]
	1325	KLEQLKPR
	1326	MVGGIAQIIAAQEEMLR[162]K[134]
	1327	EVANSTANLVK[134]
	1328	EADESLNFEEQILEAAK[134]
	1329	GSQAQPDSPSAQLALIAASQSFLQPGGK[134]
P60710	P60710|ACTB_MOUSE	Actin, cytoplasmic 1 - Mus musculus	0.0600263	0.91074	36.2667
	1330	VAPEEHPVLLTEAPLNPK[134]
	1331	VAPEEHPVLLTEAPLNPK
	1332	GYSFTTTAER[162]
	1333	QEYDESGPSIVHR[162]
	1334	GYSFTTTAER
	1335	QEYDESGPSIVHR
	1336	C[174]PEALFQPSFLGMESC[174]GIHETTFNSIMK[134]
	1337	QEYDESGPSIVHR[162]K[134]
	1338	TTGIVMDSGDGVTHTVPIYEGYALPHAILR[162]
	1339	QEYDESGPSIVHRK
	1340	GYSFTTTAEREIVR
	1341	GYSFTTTAER[162]EIVR[162]
	1342	LC[174]YVALDFEQEMATAASSSSLEK[134]
	1343	EKLC[174]YVALDFEQEMATAASSSSLEK
	1344	TTGIVMDSGDGVTHTVPIYEGYALPHAILR
	1345	C[174]DVDIR[162]K[134]
	1346	C[174]DVDIRK
O70439	O70439|STX7_MOUSE	Syntaxin-7 - Mus musculus	0.567412	0.289281	41.7625
	1347	TLNQLGTPQDSPELR[162]
	1348	LVAEFTTSLTNFQK
	1349	LVAEFTTSLTNFQK[134]
	1350	TLNQLGTPQDSPELR
	1351	EFGSLPTTPSEQR
	1352	EFGSLPTTPSEQR[162]
	1353	ITQC[174]SVEIQR[162]
	1354	QQYTNQLAK[134]
	1355	ITQC[174]SVEIQR
	1356	QAAEREKEFVAR
	1357	QLEADIMDINEIFK
	1358	QLEADIMDINEIFK[134]
	1359	ETDKYIKEFGSLPTTPSEQR
	1360	VSGGFPEDSSK[134]EK[134]
	1361	VSGGFPEDSSK[134]
	1362	VSGGFPEDSSKEK
	1363	QQYTNQLAK
	1364	VSGGFPEDSSK
	1365	DRLVAEFTTSLTNFQK
Q3UHK6	Q3UHK6|TEN4_MOUSE	Teneurin-4 - Mus musculus	-0.542527	0.317311	4.908
	1366	NSEVVAGTGDQC[174]LPFDDTR[162]
	1367	TVNLQNEGFTC[174]TIR[162]
	1368	TAVLQGYEIDASK
	1369	FDYNYDNSFR[162]
	1370	TAVLQGYEIDASK[134]
	1371	FTEEGMVNAR[162]
	1372	NSYYIGADGSLR[162]
	1373	LSSVTMPNVAR
	1374	NLLSLDFDR[162]
	1375	ATEATLTNPR[162]
	1376	ATEATLTNPR
	1377	YTDIQLQYR[162]
	1378	GITVDK[134]FGLIYFVDGTMIR[162]
Q80U72	Q80U72|LAP4_MOUSE	Protein LAP4 - Mus musculus	-0.662456	0.222065	10.67
	1379	LPQPEAVVALLQGVQTDR[162]
	1380	AGGPLGLSIVGGSDHSSHPFGVQDPGVFISK[134]
	1381	LLEVNQQSLLGLTHAEAVQLLR[162]
	1382	SLPASLSFLVK[134]
	1383	VPQAEGPPK[134]R[162]
	1384	SLEELLLDANQLR[162]
	1385	VSLVGADDLR[162]
	1386	FQTEDDAQTGEK[134]
	1387	VPQAEGPPKR
	1388	LPDGFTQLR[162]
	1389	LLEVNQQSLLGLTHAEAVQLLR
	1390	ALAALPSAGSLQR[162]
	1391	LAVLPPELAHTAELHVLDVAGNR[162]
	1392	SLPASLSFLVK
Q9DC29	Q9DC29|ABCB6_MOUSE	Mitochondrial ATP-binding cassette sub-family B member 6 - Mus musculus	1.04255	0.0515252	18.7648
	1393	APDIILLDEATSALDTSNER
	1394	TILKAPDIILLDEATSALDTSNER
	1395	APDIILLDEATSALDTSNER[162]
	1396	AVDSLLNFETVK
	1397	TTIVIAHR
	1398	TTIVIAHR[162]
	1399	TILK[134]APDIILLDEATSALDTSNER[162]
	1400	SHIGVVPQDTVLFNDTIANNIR
	1401	EVPAGPEELSWAAGPR
	1402	IDGQDISQVTQISLR
	1403	AVDSLLNFETVK[134]
	1404	SHIGVVPQDTVLFNDTIANNIR[162]
	1405	FYDISSGC[174]IR[162]
	1406	IDGQDISQVTQISLR[162]
	1407	FYDISSGC[174]IR
	1408	LSTVVNADQILVIK
	1409	GRHEALLSR
	1410	GGVYAEMWQLQQQGQETVPEESKPQDTA
Q9ER00	Q9ER00|STX12_MOUSE	Syntaxin-12 - Mus musculus	0.449505	0.40119	40.5109
	1411	LMNDFSSALNNFQVVQR[162]
	1412	LMNDFSSALNNFQVVQR
	1413	LQENLQQLQHSTNQLAK
	1414	VSEK[134]EK[134]ESIAR[162]
	1415	ETNELLKELGSLPLPLSASEQR
	1416	ISQATAQIK[134]
	1417	ELGSLPLPLSASEQR[162]
	1418	LQENLQQLQHSTNQLAK[134]
	1419	DFNSIIQTC[174]SGNIQR
	1420	DFNSIIQTC[174]SGNIQR[162]
	1421	LMNDFSSALNNFQVVQRK
	1422	VSEKEKESIAR
	1423	LMNDFSSALNNFQVVQR[162]K[134]
	1424	ELGSLPLPLSASEQR
	1425	QLEADILDVNQIFK[134]
	1426	QDSSK[134]LQENLQQLQHSTNQLAK[134]
	1427	QLEADILDVNQIFK
	1428	ETNELLK[134]ELGSLPLPLSASEQR[162]
	1429	QDSSKLQENLQQLQHSTNQLAK
Q9DC51	Q9DC51|GNAI3_MOUSE	Guanine nucleotide-binding protein G(k) subunit alpha - Mus musculus	0.216156	0.686438	48.5876
	1430	ISQTNYIPTQQDVLR
	1431	VVVYSNTIQSIIAIIR[162]
	1432	VVVYSNTIQSIIAIIR
	1433	ISQTNYIPTQQDVLR[162]
	1434	NLREDGEKAAK
	1435	NLR[162]EDGEK[134]AAK[134]
	1436	EVYTHFTC[174]ATDTK
	1437	EYQLNDSASYYLNDLDR[162]
	1438	DTKEVYTHFTC[174]ATDTK
	1439	LKIDFGESAR
	1440	QLFVLAGSAEEGVMTSELAGVIK[134]R[162]
	1441	IIHEDGYSEDEC[174]KQYK
	1442	IIHEDGYSEDEC[174]K[134]QYK[134]
	1443	DTK[134]EVYTHFTC[174]ATDTK[134]
	1444	LK[134]IDFGESAR[162]
	1445	QLFVLAGSAEEGVMTSELAGVIKR
	1446	SREYQLNDSASYYLNDLDR
	1447	SR[162]EYQLNDSASYYLNDLDR[162]
	1448	EVYTHFTC[174]ATDTK[134]
	1449	DGGVQAC[174]FSR
	1450	DGGVQAC[174]FSR[162]
	1451	IDFGESAR
	1452	IDFGESAR[162]
	1453	NNLK[134]EC[174]GLY
	1454	QLFVLAGSAEEGVMTSELAGVIK[134]
	1455	TTGIVETHFTFKELYFK
	1456	IIHEDGYSEDEC[174]K[134]
	1457	TTGIVETHFTFK[134]ELYFK[134]
	1458	IDFGESARADDAR
	1459	NNLKEC[174]GLY
	1460	MIDR[162]NLR[162]EDGEK[134]
	1461	EYQLNDSASYYLNDLDR
O88983	O88983|STX8_MOUSE	Syntaxin-8 - Mus musculus	0.482732	0.367295	29.661
	1462	LLLASFK[134]NEGAEPDLIR[162]
	1463	QNLLDDLVTR
	1464	LLLASFKNEGAEPDLIR
	1465	QNLLDDLVTR[162]
	1466	GTPNPWLC[174]EEPEETR
	1467	SSLMSEEAK[134]R[162]
	1468	SSLMSEEAKR
	1469	IIQEQDAGLDALSSIISR
	1470	IIQEQDAGLDALSSIISR[162]
P26151	P26151|FCGR1_MOUSE	High affinity immunoglobulin gamma Fc receptor I precursor - Mus musculus	0.382142	0.475418	49.2574
	1471	SDGVYEEVTATASQTTPK
	1472	AVITLQPPWVSIFQK[134]
	1473	SDGVYEEVTATASQTTPK[134]
	1474	AVITLQPPWVSIFQK
	1475	VLTEGEPLALR[162]
	1476	ANSFQQVR[162]
	1477	VLTEGEPLALR
	1478	C[174]QIGSSMPSDPVQLQIHNDWLLLQASR[162]
	1479	K[134]YNLEVPLVSEQGK[134]
	1480	C[174]QIGSSMPSDPVQLQIHNDWLLLQASRR
	1481	C[174]QIGSSMPSDPVQLQIHNDWLLLQASR
	1482	KYNLEVPLVSEQGKK
	1483	AEREDAGFYWC[174]EVATEDSSVLKR
	1484	SSVGDC[174]GPEQPEPLPPSDSTGAQTSQS
	1485	RVLTEGEPLALR
	1486	SFQFSSDSEVAILK
	1487	HRYTSAGVSITVK
	1488	YNLEVPLVSEQGK
	1489	YNLEVPLVSEQGK[134]
	1490	LVYNVVFYR
	1491	YNLEVPLVSEQGK[134]K[134]
	1492	R[162]VLTEGEPLALR[162]
	1493	LVYNVVFYR[162]
	1494	SFQFSSDSEVAILK[134]
	1495	ELFTTPVLR[162]
	1496	YTSAGVSITVK[134]
	1497	YTSAGVSITVK
	1498	ELFTTPVLR
	1499	YNLEVPLVSEQGKK
	1500	KYNLEVPLVSEQGK
	1501	ANSFQQVR
	1502	AEREDAGFYWC[174]EVATEDSSVLK
	1503	HR[162]YTSAGVSITVK[134]
	1504	KANSFQQVR
	1505	K[134]ANSFQQVR[162]
	1506	NKLVYNVVFYR
	1507	K[134]YNLEVPLVSEQGK[134]K[134]
	1508	SDGVYEEVTATASQTTPKEAPDGPR
Q9Z127	Q9Z127|LAT1_MOUSE	Large neutral amino acids transporter small subunit 1 - Mus musculus	1.02327	0.0559961	9.1797
	1509	AVATPATAAAEEER
	1510	AVATPATAAAEEER[162]
	1511	RGDGADPEGEGVTLQR
	1512	R[162]GDGADPEGEGVTLQR[162]
	1513	RAVATPATAAAEEERQAR
	1514	AVATPATAAAEEERQAR
	1515	AVATPATAAAEEER[162]QAR[162]
	1516	DMGQGDASNLQQK
Q6P9L1	Q6P9L1|Q6P9L1_MOUSE	Cad protein (Fragment) - Mus musculus	-0.311202	0.566228	3.3981
	1517	TLGVDLVALATR[162]
	1518	LALGIPLPELR[162]
	1519	MAEIGEHVAPSEAANSLEQAQAAAER[162]
	1520	LALGIPLPELR
P17809	P17809|GTR1_MOUSE	Solute carrier family 2, facilitated glucose transporter member 1 - Mus musculus	0.642434	0.230212	8.5366
	1521	TFDEIASGFR[162]
	1522	TFDEIASGFR
	1523	VTILELFR
	1524	QGGASQSDKTPEELFHPLGADSQV
	1525	QGGASQSDK[134]TPEELFHPLGADSQV
O35379	O35379|MRP1_MOUSE	Multidrug resistance-associated protein 1 - Mus musculus	0.571252	0.286029	4.9084
	1526	TPSGNLVNR[162]
	1527	SPVYSHFNETLLGVSVIR[162]
	1528	TPSGNLVNR
	1529	ILVLDEATAAVDLETDNLIQSTIR
	1530	ILVLDEATAAVDLETDNLIQSTIR[162]
	1531	SPVYSHFNETLLGVSVIR
	1532	AVYSNSDIYLFDDPLSAVDAHVGK[134]
P54116	P54116|STOM_MOUSE	Erythrocyte band 7 integral membrane protein - Mus musculus	-0.365649	0.500328	38.3803
	1533	VQNATLAVANITNADSATR[162]
	1534	VIAAEGEMNASR[162]
	1535	VIAAEGEMNASR
	1536	AMAAEAEAAR[162]
	1537	ALK[134]EASMVITESPAALQLR[162]
	1538	NSTIVFPLPVDMLQGIMGSNH
	1539	VQNATLAVANITNADSATR
	1540	ALKEASMVITESPAALQLR
	1541	GPGLFFILPC[174]TDSLIK[134]
	1542	EASMVITESPAALQLR[162]
	1543	GPGLFFILPC[174]TDSLIK
	1544	YLQTLTTIAAEK[134]
Q9JKF1	Q9JKF1|IQGA1_MOUSE	Ras GTPase-activating-like protein IQGAP1 - Mus musculus	0.110469	0.836547	16.5963
	1545	ILAIGLINEALDEGDAQK[134]
	1546	ILAIGLINEALDEGDAQK
	1547	LEGVLAEVAQHYQDTLIR[162]
	1548	LQQTYSALNSK[134]
	1549	NVIFEIGPTEEVGDFEVK[134]
	1550	FQPGETLTEILETPATNEQEAEHQR
	1551	SNQQLENDLNLMDIK[134]
	1552	GVLLEIEDLQANQFK[134]
	1553	TLQALQIPAAK[134]
	1554	LEGVLAEVAQHYQDTLIR
	1555	FALGISAINEAVDSGDVGR
	1556	TLINAEDPPMIVVR[162]
	1557	GVLLEIEDLQANQFK
	1558	LAYLHSHK[134]DEVVK[134]
	1559	TVLELMNPEAQLPQVYPFAADLYQK[134]
	1560	HTDNVIQWLNAMDEIGLPK
	1561	YQELINDIAK[134]
	1562	EQLWLANEGLITK[134]
	1563	ALQSLALGLR
	1564	LIFQMPQNK[134]
	1565	ALQSLALGLR[162]
	1566	ATFYGEQVDYYK[134]
Q9WTI7	Q9WTI7|MYO1C_MOUSE	Myosin-Ic - Mus musculus	-0.560995	0.301117	41.6745
	1567	VLQSLGSEPIQYAVPVVK
	1568	LLGVEGTTLR[162]
	1569	VLQSLGSEPIQYAVPVVK[134]
	1570	MSLLQLVEILR[162]
	1571	QLLLTPSAVVIVEDAK[134]
	1572	LLQSNPVLEAFGNAK[134]
	1573	LLQSNPVLEAFGNAK
	1574	NPQSYLYLVK
	1575	NVLDTSWPTPPPALR[162]
	1576	LGTEEISPR[162]
	1577	LLGVEGTTLR
	1578	LGTEEISPR
	1579	QLLLTPSAVVIVEDAK
	1580	C[174]PENAFFLDHVR[162]
	1581	DQAVMISGESGAGK[134]
	1582	GEELLSPLNLEQAAYAR
	1583	GEELLSPLNLEQAAYAR[162]
	1584	LLQFYAETC[174]PAPER[162]
	1585	NPQSYLYLVK[134]
	1586	C[174]PENAFFLDHVR
	1587	FR[162]ENLIYTYIGPVLVSVNPYR[162]
	1588	IIAKGEELLSPLNLEQAAYAR
	1589	TALSADRVNNININQGSITFAGGPGR
	1590	VGVQDFVLLENFTSEAAFIENLR[162]R[162]
	1591	YR[162]GVSFYEVPPHLFAVADTVYR[162]
	1592	HLGYK[134]PEEYK[134]
	1593	LEDTVK[134]PHPHFLTHK[134]
	1594	GVSFYEVPPHLFAVADTVYR[162]
	1595	K[134]R[162]PETVATQFK[134]
	1596	QKGDVVLQSDHVIETLTK
	1597	DQAVMISGESGAGKTEATKR
	1598	GDVVLQSDHVIETLTK
	1599	VLQSLGSEPIQYAVPVVKYDR
	1600	QLLLTPSAVVIVEDAKVK
	1601	GKKDNYPQSVPR
	1602	GDVVLQSDHVIETLTK[134]
	1603	DQAVMISGESGAGK[134]TEATK[134]R[162]
	1604	GAPVGGHILSYLLEK
	1605	NGHLAVVAPR[162]
	1606	VLQSLGSEPIQYAVPVVK[134]YDR[162]
	1607	KRPETVATQFK
	1608	R[162]K[134]YEAFLQR[162]
	1609	MSLLQLVEILR
	1610	LGLER[162]NPQSYLYLVK[134]
	1611	NVLDTSWPTPPPALR
	1612	LLQFYAETC[174]PAPER
	1613	YLGLMENLR[162]
	1614	K[134]YEAFLQR[162]
	1615	HLGYKPEEYK
	1616	VNNININQGSITFAGGPGR[162]
	1617	ASFLLNLR[162]
	1618	YLGLMENLR
	1619	TK[134]IFIR[162]FPK[134]
	1620	NGHLAVVAPR
	1621	KDNYPQSVPR
	1622	TKIFIRFPK
	1623	LEDTVKPHPHFLTHK
	1624	KYEAFLQR
	1625	SLC[174]PETWPMWAGRPQDGVAVLVR
	1626	IIC[174]DLVEEK[134]
	1627	ASFLLNLR[162]R[162]
	1628	IIAK[134]GEELLSPLNLEQAAYAR[162]
	1629	TFTWLVR
	1630	K[134]DNYPQSVPR[162]
	1631	HLGYK[134]PEEYK[134]MGR[162]
Q9QUN7	Q9QUN7|TLR2_MOUSE	Toll-like receptor 2 precursor - Mus musculus	-0.0160825	0.976351	26.9133
	1632	TLPDASLFPVLLVMK[134]
	1633	TLPDASLFPVLLVMK
	1634	GAWPSLQTLVLSQNHLR
	1635	GSVLTDESFNELLK[134]
	1636	FQFSPLPVDEVSSPMK[134]K[134]
	1637	GSVLTDESFNELLK
	1638	LFDENNDAAILVLLEPIER[162]
	1639	IDFAGLTSLNELEIK
	1640	LFDENNDAAILVLLEPIER
	1641	TVFVLSENFVR
	1642	IGNVETFSEIR[162]
	1643	FQFSPLPVDEVSSPMKK
	1644	VFLVPC[174]SFSQHLK
	1645	IGNVETFSEIR
	1646	LQELYISR[162]
	1647	TC[174]IPQTLEVLDVSNNNLDSFSLFLPR[162]
	1648	R[162]IDFAGLTSLNELEIK[134]
	1649	FQFSPLPVDEVSSPMK[134]
	1650	GAWPSLQTLVLSQNHLR[162]
	1651	LK[134]TLPDASLFPVLLVMK[134]
	1652	FQFSPLPVDEVSSPMK
	1653	SFTSIPSGLTAAMK[134]
	1654	SFTSIPSGLTAAMK
	1655	VFLVPC[174]SFSQHLK[134]
	1656	LKTLPDASLFPVLLVMK
	1657	IGNVETFSEIRR
	1658	TGEILLTLK[134]
	1659	TGEILLTLK
	1660	SLDLSFNK[134]
	1661	IRENAVSTFSK
	1662	LQELYISR
Q8CFE6	Q8CFE6|S38A2_MOUSE	Sodium-coupled neutral amino acid transporter 2 - Mus musculus	0.90003	0.0927822	12.5
	1663	SHYADVDPENQNFLLESNLGK
	1664	SHYADVDPENQNFLLESNLGK[134]
	1665	SHYADVDPENQNFLLESNLGKK
	1666	SHYADVDPENQNFLLESNLGK[134]K[134]
	1667	FNISPDEDSSSYSSNSDFNYSYPTK[134]
	1668	FNISPDEDSSSYSSNSDFNYSYPTK
	1669	TANEGGSLLYEQLGHK
	1670	TANEGGSLLYEQLGHK[134]
Q3UL78	Q3UL78|Q3UL78_MOUSE	Blastocyst blastocyst cDNA, RIKEN full-length enriched library, clone:I1C0026K18 product:cell division cycle 42 homolog (S. cerevisiae), full insert sequence - Mus musculus	0.324808	0.544108	20.4082
	1671	NVFDEAILAALEPPEPK[134]
	1672	NVFDEAILAALEPPEPK
	1673	YVEC[174]SALTQK[134]
	1674	YVEC[174]SALTQK
	1675	GLK[134]NVFDEAILAALEPPEPK[134]
	1676	GLKNVFDEAILAALEPPEPK
Q6Q477	Q6Q477|Q6Q477_MOUSE	Plasma membrane Ca++ transporting ATPase 4 splice variant b - Mus musculus	0.535445	0.317311	1.0788
	1677	LFHNNHEVAHKPK
	1678	LFHNNHEVAHK[134]PK[134]
	1679	LFHNNHEVAHKPK[134]
O35609	O35609|SCAM3_MOUSE	Secretory carrier-associated membrane protein 3 - Mus musculus	0.268835	0.615613	24.0688
	1680	AQQEFAAGVFSNPAVR
	1681	AQQEFAAGVFSNPAVR[162]
	1682	TAAANAAAGAAENAFR[162]AP
	1683	NYGSYSTQASAAAATAELLK[134]
	1684	NYGSYSTQASAAAATAELLK
	1685	TAAANAAAGAAENAFR
	1686	ELQHVALGGAGTR
	1687	TAAANAAAGAAENAFRAP
	1688	TAAANAAAGAAENAFR[162]
	1689	ELQHVALGGAGTR[162]
	1690	NYGSYSTQASAAAATAELLKK
	1691	ER[162]ELQHVALGGAGTR[162]
	1692	ERELQHVALGGAGTR
	1693	NYGSYSTQASAAAATAELLKKQEELNR
	1694	K[134]LSPTEPR[162]
	1695	KLSPTEPR
P19096	P19096|FAS_MOUSE	Fatty acid synthase - Mus musculus	0.123735	0.817246	2.2764
	1696	LLLPEDPLISGLLNSQALK[134]
	1697	LGPVGGVFNLAMVLR[162]
	1698	VHLTGINVNPNALFPPVEFPAPR[162]
	1699	LLLPEDPLISGLLNSQALK
	1700	VHLTGINVNPNALFPPVEFPAPR
P17047	P17047|LAMP2_MOUSE	Lysosome-associated membrane glycoprotein 2 precursor - Mus musculus	0.166907	0.755256	20.7229
	1701	AFQINTFNLK[134]
	1702	VPLDVIFK[134]
	1703	VPLDVIFK
	1704	AFQINTFNLK
	1705	NPENFK[134]VPLDVIFK[134]
	1706	NPENFKVPLDVIFK
	1707	GVHTVK[134]NPENFK[134]
	1708	GVHTVKNPENFK
	1709	TITIAVPDK[134]
	1710	HHTGYEQF
	1711	EQVLSVSR[162]
	1712	GVHTVKNPENFKVPLDVIFK
	1713	EQVLSVSR
	1714	TITIAVPDKATHDGSSC[174]GDDRNSAK
	1715	C[174]NSVLTYNLTPVVQK
	1716	GVHTVK[134]NPENFK[134]VPLDVIFK[134]
Q3UH93	Q3UH93|Q3UH93_MOUSE	CDNA, RIKEN full-length enriched library, clone:M5C1058N16 product:plexin D1, full insert sequence - Mus musculus	0.291463	0.586209	1.6623
	1717	LLVGATYTGFGSAFFPR[162]
	1718	LFTFDLNPSDDNILK[134]
	1719	LFTFDLNPSDDNILK
Q80Y35	Q80Y35|Q80Y35_MOUSE	Nuclear mitotic apparatus protein 1 - Mus musculus	-0.195777	0.718203	2.7221
	1720	ELGHNQAASASAQR
	1721	GQAQADLAQEK[134]
	1722	ELGHNQAASASAQR[162]
	1723	AGEQQETASLELLKEPPR
	1724	TELK[134]ELQQTLEQLK[134]
Q3UH76	Q3UH76|Q3UH76_MOUSE	14 days pregnant adult female placenta cDNA, RIKEN full-length enriched library, clone:M5C1068G03 product:plexin B2, full insert sequence - Mus musculus	-0.441918	0.415327	37.0793
	1725	R[162]PIVEQALYQFSNLLNSK[134]
	1726	DGLVATAVLHR[162]
	1727	LSVSPLPTLTEDDELLC[174]LFGDSPPHPAR
	1728	LSVSPLPTLTEDDELLC[174]LFGDSPPHPAR[162]
	1729	LGHSPPHVQFTYQQPQPLSVEPR[162]
	1730	AMTLEEAEAFVGAER[162]
	1731	ITVAGQNC[174]AFEPR[162]
	1732	VYLAPDGTSAEYGSIPVDINK[134]K[134]
	1733	EAFEAYSDHTTFK[134]
	1734	VTLNDVPC[174]EVTK[134]
	1735	ALYAVFSR[162]
	1736	C[174]TPPIEASQC[174]HEAVLTDNFNQLLLLDPPGK[134]R[162]
	1737	SFVASNDER[162]
	1738	DGLVATAVLHR
	1739	VPSPGISFTYC[174]ENPMIR[162]
	1740	EAFEAYSDHTTFK
	1741	STGGPGAGLC[174]VFPLDK[134]
	1742	VATVGLVTSTRPDGER
	1743	STGGPGAGLC[174]VFPLDK
	1744	VTLNDVPC[174]EVTK
	1745	ALYAVFSR
	1746	SFVASNDER
	1747	STGGPGAGLC[174]VFPLDK[134]VR[162]
	1748	VATVGLVTSTR[162]PDGER[162]
	1749	FAMVVIAEPLR
	1750	ITVAGQNC[174]AFEPR
	1751	SGSVFLTSHQYPFYDC[174]R
	1752	FAMVVIAEPLR[162]
	1753	EASPNPEEGIIR[162]
	1754	LVEC[174]GSLFK[134]
	1755	EASPNPEEGIIR
	1756	VYLAPDGTSAEYGSIPVDINKK
	1757	EAMSLVENLPC[174]ISC[174]ASNR[162]
	1758	SGSVFLTSHQYPFYDC[174]R[162]
	1759	VPSPGISFTYC[174]ENPMIR
	1760	STGGPGAGLC[174]VFPLDKVR
	1761	SDC[174]SLC[174]LAADPAYR[162]
	1762	K[134]ITVAGQNC[174]AFEPR[162]
	1763	SDC[174]SLC[174]LAADPAYR
	1764	LFYEDGSGEK[134]
	1765	LFYEDGSGEK
	1766	LVEC[174]GSLFK
	1767	KITVAGQNC[174]AFEPR
	1768	LFYEDGSGEK[134]SFVASNDER[162]
	1769	LGHSPPHVQFTYQQPQPLSVEPR
	1770	LFYEDGSGEKSFVASNDER
	1771	AFEPLR[162]SFVSGGR[162]
	1772	GNGPHDNGIIVSTR[162]
	1773	LLDRAEGREAFEAYSDHTTFK
	1774	AFEPLRSFVSGGR
	1775	AEETGHWLWSR[162]
	1776	LQQIAAALENK[134]VTDL
	1777	SFLINFIHTLENQR[162]
	1778	VGVSQQPEDSQQDLPGER
	1779	VGVSQQPEDSQQDLPGER[162]
	1780	YYDEIINALEEDPAAQK
	1781	YYDEIINALEEDPAAQK[134]
	1782	AHTDSLNTLVALHQLYQYTQK
	1783	HQVEK[134]GPVDAVQK[134]
	1784	QMVQVSDQDMNTHLAEISR[162]
	1785	RPIVEQALYQFSNLLNSK
	1786	AIKHQVEKGPVDAVQK
	1787	GTLQQFVDNFFQSVLAPGHAVPPAVK[134]
	1788	DTAHNLPEFIVK[134]
	1789	INTLMHYNVR
	1790	HQVEKGPVDAVQK
	1791	LQQIAAALENKVTDL
	1792	QMVQVSDQDMNTHLAEISR
	1793	LQQIAAALENK[134]
	1794	SFLINFIHTLENQR
	1795	YFFDFLDEQAEK[134]
	1796	YFFDFLDEQAEK
	1797	INTLMHYNVR[162]
	1798	VLNC[174]DTISQVK[134]
	1799	DTAHNLPEFIVK
	1800	VLNC[174]DTISQVK
	1801	SQLEGLEESVR
	1802	LQQIAAALENK
	1803	DGATLILSK[134]
	1804	AITEIYLTR
	1805	AITEIYLTR[162]
	1806	HQVEKGPVDAVQKK
	1807	HALLEEENR
	1808	SQLEGLEESVR[162]
	1809	HQVEK[134]GPVDAVQK[134]K[134]
	1810	HALLEEENR[162]
	1811	AIK[134]HQVEK[134]GPVDAVQK[134]
	1812	DGATLILSK
	1813	TK[134]AITEIYLTR[162]
	1814	VFFLPSKDGDKDVMITGK
	1815	TKAITEIYLTR
	1816	VLNC[174]DTISQVKEK
	1817	VLNC[174]DTISQVK[134]EK[134]
	1818	VFFLPSK[134]
	1819	MQLAFR
	1820	MQLAFR[162]
	1821	IIDQVYR[162]
	1822	VFFLPSK
	1823	LDIPESR[162]
	1824	TLTETDLYC[174]EPPEVQPPPK[134]
	1825	TLTETDLYC[174]EPPEVQPPPK
	1826	AMTLEEAEAFVGAER
P26041	P26041|MOES_MOUSE	Moesin - Mus musculus	-0.324685	0.549528	54.5927
	1827	IAQDLEMYGVNYFSIK[134]
	1828	K[134]TQEQLASEMAELTAR[162]
	1829	ISQLEMAR[162]
	1830	DQKKTQEQLASEMAELTAR
	1831	EGILNDDIYC[174]PPETAVLLASYAVQSK
	1832	ERQEAEEAKEALLQASR
	1833	KTANDMIHAENMR
	1834	KGSELWLGVDALGLNIYEQNDRLTPK
	1835	EGILNDDIYC[174]PPETAVLLASYAVQSK[134]
	1836	IQVWHEEHR[162]
	1837	KAQQELEEQTR
	1838	K[134]TANDMIHAENMR[162]
	1839	IQVWHEEHR
	1840	K[134]AQQELEEQTR[162]
	1841	QEAEEAK[134]EALLQASR[162]
	1842	GSELWLGVDALGLNIYEQNDRLTPK
	1843	KAQQELEEQTRR
	1844	AKFYPEDVSEELIQDITQR
	1845	LNKDQWEER
	1846	SGYLAGDK[134]LLPQR[162]
	1847	GSELWLGVDALGLNIYEQNDR[162]LTPK[134]
	1848	LNK[134]DQWEER[162]
	1849	SEEERTTEAEKNER
	1850	QEAEEAKEALLQASR
	1851	ILALC[174]MGNHELYMR
	1852	K[134]AQQELEEQTR[162]R[162]
	1853	TANDMIHAENMR
	1854	AQMVQEDLEK[134]TR[162]
	1855	YGDFNKEVHK
	1856	AK[134]FYPEDVSEELIQDITQR[162]
	1857	ALTSELANARDESK
	1858	TQEQLASEMAELTAR[162]
	1859	ALTSELANAR[162]DESK[134]
	1860	ILALC[174]MGNHELYMR[162]
	1861	ALTSELANARDESKK
	1862	AQMVQEDLEKTRAELK
	1863	GMLR[162]EDAVLEYLK[134]
	1864	YGDFNK[134]EVHK[134]
	1865	KKESEAVEWQQK
	1866	K[134]K[134]ESEAVEWQQK[134]
	1867	R[162]ALELEQER[162]
	1868	ALTSELANAR[162]DESK[134]K[134]
	1869	TANDMIHAENMR[162]
	1870	VLEQHKLNKDQWEER
	1871	IAQDLEMYGVNYFSIK
	1872	EVWFFGLQYQDTK[134]
	1873	FYPEDVSEELIQDITQR
	1874	KTQEQLASEMAELTAR
	1875	FYPEDVSEELIQDITQR[162]
	1876	EVWFFGLQYQDTK
	1877	AQMVQEDLEK[134]
	1878	AQQELEEQTR
	1879	ALTSELANAR[162]
	1880	ALTSELANAR
	1881	AQMVQEDLEK
	1882	GMLREDAVLEYLK
	1883	RALELEQER
	1884	K[134]ESPLLFK[134]
	1885	SGYLAGDKLLPQR
	1886	ISQLEMAR
	1887	AQQELEEQTR[162]R[162]
	1888	ALELEQER[162]
	1889	AQQELEEQTR[162]
	1890	ALELEQER
Q6DIC7	Q6DIC7|Q6DIC7_MOUSE	Phosphatidylinositol 4-kinase, catalytic, alpha polypeptide - Mus musculus	0.317382	0.553352	2.7397
	1891	ASSSAGNLGVLIPVIAVLTR[162]
	1892	ASSSAGNLGVLIPVIAVLTR
	1893	TSSVSSISQVSPER
	1894	SPLLTFPSK[134]EPLR[162]
	1895	IPEELEGVR[162]
	1896	IPEELEGVR
Q3TH77	Q3TH77|Q3TH77_MOUSE	17 days pregnant adult female amnion cDNA, RIKEN full-length enriched library, clone:I920011D05 product:Nuclear mitotic apparatus protein 1 homolog - Mus musculus	-0.183446	0.735263	4.7043
	1897	LSQLEDQATR[162]
	1898	DNAQTSVTQAQQEK[134]
	1899	LATDNTQLQTR[162]
P26040	P26040|EZRI_MOUSE	Ezrin - Mus musculus	-0.351926	0.516546	29.5222
	1900	IGFPWSEIR[162]
	1901	LFFLQVK[134]
	1902	IGFPWSEIR
	1903	QAQDQIKSQEQLAAELAEYTAK
	1904	QAQDQIK[134]SQEQLAAELAEYTAK[134]
	1905	R[162]K[134]PDTIEVQQMK[134]
	1906	THNDIIHNENMR[162]
	1907	K[134]APDFVFYAPR[162]
	1908	R[162]AEK[134]ELSEQIEK[134]
	1909	ETVER[162]EK[134]EQMLR[162]
	1910	IALLEEAR[162]R[162]
	1911	IALLEEARR
	1912	APDFVFYAPR[162]
	1913	SQEQLAAELAEYTAK
	1914	SQEQLAAELAEYTAK[134]
	1915	RKPDTIEVQQMK
	1916	APDFVFYAPR
	1917	IAQDLEMYGINYFEIK[134]
	1918	VTTMDAELEFAIQPNTTGK
	1919	SGYLSSER[162]
	1920	RAEKELSEQIEK
	1921	NISFNDK[134]K[134]
	1922	QLFDQVVK[134]
	1923	QLFDQVVK
	1924	VTTMDAELEFAIQPNTTGK[134]
[truncated: 7,330 more rows]

## Sheet: F2 min 3 un. peptides
Acc. Nr.	Protein entry	Protein Name	log2(L/H)	P-value	% sequence coverage
O35604	O35604|NPC1_MOUSE	Niemann-Pick C1 protein precursor - Mus musculus	0.195595	0.649681	4.6948
	1	FLPMFLSDNPNPK[134]
	2	LQEETLDQQLGR[162]
	3	LQEETLDQQLGR
	4	SNLQLPLQFLSR[162]
	5	SNLQLPLQFLSR
	6	FLPMFLSDNPNPK
	7	EFISFVK
	8	YSGPPKPLPK
	9	AWAWEKEFISFVK
P06800	P06800|CD45_MOUSE	Leukocyte common antigen precursor - Mus musculus	-0.20624	0.603224	20.8366
	10	LFLAEFQSIPR
	11	LFLAEFQSIPR[162]
	12	DLVSMIQDLK
	13	DLVSMIQDLK[134]
	14	TGTYIGIDAMLEGLEAEGK
	15	NSNVVPYDFNR
	16	NSNVVPYDFNR[162]
	17	TFYILVVR
	18	YVDILPYDYNR
	19	ATVIVMVTR
	20	TFYILVVR[162]
	21	YVDILPYDYNR[162]
	22	VFSKFPIKDAR
	23	VELSEINGDAGSTYINASYIDGFK[134]EPR[162]
	24	QLMDVEPIHSDILLETYK
	25	QLMDVEPIHSDILLETYKR
	26	AFKDIVVTINDHK
	27	ATVIVMVTR[162]
	28	AFK[134]DIVVTINDHK[134]
	29	VELSEINGDAGSTYINASYIDGFKEPR
	30	GEELPAEPKDLVSMIQDLK
	31	ADLKDVQNAK
	32	QTYGDMEVEMKDTNR
	33	VDVYGYVVK[134]
	34	VDVYGYVVK
	35	SSNLDEQQELVERDDEK
	36	TGTYIGIDAMLEGLEAEGK[134]
	37	AFKDIVVTINDHKR
	38	AFK[134]DIVVTINDHK[134]R[162]
	39	EVTHIQFTSWPDHGVPEDPHLLLK
	40	EVTHIQFTSWPDHGVPEDPHLLLK[134]
	41	QLMDVEPIHSDILLETYK[134]
	42	YIAAQGPRDETVDDFWR
	43	VFSK[134]FPIK[134]DAR[162]
	44	QTYGDMEVEMK[134]DTNR[162]
	45	VPLKHELEMSK
	46	DETVDDFWR[162]
	47	DETVDDFWR
	48	SSNLDEQQELVER
	49	QTYGDMEVEMK[134]
	50	SSNLDEQQELVER[162]DDEK[134]
	51	QTYGDMEVEMK
	52	GEELPAEPK
	53	VPLK[134]HELEMSK[134]
	54	KYIAAQGPR
	55	VFSK[134]FPIK[134]
	56	MIWEQK[134]
	57	VFSKFPIK
	58	ADLK[134]DVQNAK[134]
	59	K[134]YIAAQGPR[162]
	60	MIWEQK
P10852	P10852|4F2_MOUSE	4F2 cell-surface antigen heavy chain - Mus musculus	-0.0331908	0.933336	37.8327
	61	LGASNLPAGISLPASAK[134]
	62	LGASNLPAGISLPASAK
	63	IGDLQAFVGR
	64	LLLSTDSAR
	65	GQNEDPGSLLTQFR
	66	GQNEDPGSLLTQFR[162]
	67	YLVVLNFR[162]
	68	IGDLQAFVGR[162]
	69	YLVVLNFR
	70	SHLEYLSTLK
	71	SHLEYLSTLK[134]
	72	LLLSTDSAR[162]
	73	QINPTLGSQEDFKDLLQSAK
	74	QINPTLGSQEDFK[134]DLLQSAK[134]
	75	GQNEDPGSLLTQFRR
	76	FTGLSKEELLK
	77	GLVLGPIHK
	78	GLVLGPIHK[134]
	79	FTGLSK[134]EELLK[134]
	80	MKEALSSWLQDGVDGFQFR
	81	MK[134]EALSSWLQDGVDGFQFR[162]
	82	SLLHGDFHALSSSPDLFSYIR
	83	DAGGIAGLK
	84	NQKDEINETDLK
	85	VAEDETEAGVK
	86	VAEDETEAGVK[134]
	87	IKVAEDETEAGVK
	88	IK[134]VAEDETEAGVK[134]
	89	TESLVTR
	90	SLLHGDFHALSSSPDLFSYIR[162]
	91	VKGLVLGPIHK
	92	NQK[134]DEINETDLK[134]
	93	DAGGIAGLK[134]
	94	TESLVTR[162]
	95	VK[134]GLVLGPIHK[134]
	96	HWDQNER[162]
	97	GQNEDPGSLLTQFR[162]R[162]
P51912	P51912|AAAT_MOUSE	Neutral amino acid transporter B(0) - Mus musculus	0.0552985	0.897822	15.009
	98	NEVSLNPLPLATEEGNPLLK
	99	NEVSLNPLPLATEEGNPLLK[134]
	100	MPSSEPELIQVK
	101	MPSSEPELIQVK[134]
	102	NIFPSNLVSAAFR
	103	SFATSYEPK
	104	QYQGPTGDSSATFEK
	105	QYQGPTGDSSATFEK[134]
	106	NIFPSNLVSAAFR[162]
	107	SFATSYEPK[134]
	108	QYQGPTGDSSATFEKESVM
	109	QYQGPTGDSSATFEK[134]ESVM
	110	LGPEGELLIR
Q3TZN9	Q3TZN9|Q3TZN9_MOUSE	9.5 days embryo parthenogenote cDNA, RIKEN full-length enriched library, clone:B130008G09 product:ATP-binding cassette, sub-family C (CFTR/MRP), member 4, full insert sequence - Mus musculus	5.65195	0	26.9434
	111	ILIIDEATANVDPR
	112	SSLISALFR
	113	VIEYTDLEK
	114	IAYVSQQPWVFSGTVR
	115	DLQLLEDGDLTVIGDR
	116	SFADLIANLR
	117	ILTTEIGLHDLR
	118	MVQQLGKGEAAALTETAK
	119	LKEYDEPYVLLQNPESLFYK
	120	TMNEVITGMR
	121	APVLFFDRNPIGR
	122	LNTIIDSDKIMVLDSGR
	123	MSIIPQEPVLFTGTMR
	124	NFLLLDELPQR
	125	SGVDFGSLLK
	126	VVQPLFLGK
	127	IKNFLLLDELPQR
	128	ALEEVQLK
	129	NLDPFNEHTDEELWR
	130	SPVFSHLSSSLQGLWTIR
	131	ALEEVQLKEAIEDLPGK
	132	TDELIQQK
	133	MDTELAESGSNFSVGQR
	134	EAIEDLPGKMDTELAESGSNFSVGQR
	135	RLEEDDMFSVLPEDR
	136	YWDKELLR
	137	EAIEDLPGK
	138	ILGSSYLR
	139	AIVHVQDFTAFWDK
	140	IKNFLLLDELPQRK
	141	SGVDFGSLLKK
	142	SSLLSAVLGELPPASGLVSVHGR
Q69ZN7	Q69ZN7|MYOF_MOUSE	Myoferlin - Mus musculus	-1.75879	9.31272e-06	32.5684
	143	IPANQLAEVWLK[134]
	144	VGETTIDLENR[162]
	145	IPANQLAEVWLK
	146	VIVESATNIPK
	147	VIVESATNIPK[134]
	148	ANVTVLDTQIR[162]
	149	IYPLPDDPSVPAPPR
	150	IYPLPDDPSVPAPPR[162]
	151	ANVTVLDTQIR
	152	AEDIPQMDDAFSQTVK[134]
	153	DQLRPTQLLQNVAR
	154	DQLR[162]PTQLLQNVAR[162]
	155	FLSQIHEAALR
	156	GPSGTVSEAQLAR
	157	K[134]LEPISSDDLLVVEK[134]
	158	LDAVNTLLVMAER[162]
	159	LEPISSDDLLVVEK
	160	LEPISSDDLLVVEK[134]
	161	IFVELNTFLEK[134]
	162	LIDEVIEDTR[162]
	163	LNSETDITPK
	164	LNSETDITPK[134]
	165	ISVYDYDTFTR
	166	ISVYDYDTFTR[162]
	167	NANPEWNQVVNLQIK[134]
	168	NDVVGTTYLYLSK
	169	NLVDPFVEVSFAGK[134]
	170	SLDGEGNFNWR
	171	SLDGEGNFNWR[162]
	172	SITGEDMSDIYVK
	173	SITGEDMSDIYVK[134]
	174	TPNFPSSVLFMK[134]
	175	VEMTLEVLNER
	176	VEMTLEVLNER[162]
	177	WLLLNDPEDTSSGAK
	178	WLLLNDPEDTSSGAK[134]
	179	EYTGFPDPYDELNSGK
	180	GK[134]SDENEDPSVVGEFK[134]
	181	GPSGTVSEAQLAR[162]
	182	LIDEVIEDTR
	183	LQMWVDVFPK[134]
	184	NDVVGTTYLYLSK[134]
	185	NLVDPFVEVSFAGK
	186	SLGPPGPPFNITPR
	187	SLGPPGPPFNITPR[162]
	188	VGETTIDLENR
	189	WGTSGLVGR[162]
	190	FGK[134]PDPIVSVIFK[134]DEK[134]
	191	IPAHQVLYSTSGGNASGK[134]
	192	VFLPK[134]EELYMPPLVIK[134]
	193	VSMFVLGTGDEPPPEKR
	194	VSMFVLGTGDEPPPEK[134]R[162]
	195	LQMWVDVFPK
	196	TLHSTFQPNISQGK
	197	IDVGFVYDEPGHAVMR
	198	IDVGFVYDEPGHAVMR[162]
	199	EGWEYASLIGWK[134]
	200	EVVIEIEDTK[134]PLLASK[134]
	201	LIDEVIEDTRYTLPVTEGK
	202	IPAHQVLYSTSGGNASGK
	203	TQGLVPEHVETR
	204	WGTSGLVGR
	205	FGKPDPIVSVIFKDEK
	206	TLHSTFQPNISQGK[134]
	207	TASLFEQR[162]
	208	VFLPKEELYMPPLVIK
	209	VIEDR[162]DHYIPNTLNPVFGR[162]
	210	IFVELNTFLEK
	211	LIGTATVSLK[134]
	212	TQGLVPEHVETR[162]
	213	YTLPVTEGK[134]
	214	LIGTATVSLK
	215	VYIYHLR[162]
	216	EELYMPPLVIK[134]
	217	TPNFPSSVLFMK
	218	LEGALGADTTEDGEEKGPEK
	219	LALHILR
	220	TQTILLK[134]
	221	LEGALGADTTEDGEEK[134]GPEK[134]
	222	EELYMPPLVIK
	223	LALHILR[162]
	224	DGSNLPILPSQR[162]
	225	DGSNLPILPSQR
	226	LIDEVIEDTR[162]YTLPVTEGK[134]
	227	EVVIEIEDTKPLLASK
	228	FLSQIHEAALR[162]
	229	KLEPISSDDLLVVEK
	230	VIIWNTKDVILDEK
	231	LDAVNTLLVMAER
	232	DHYIPNTLNPVFGR[162]
	233	LTVYDWDR
	234	ISVYDYDTFTRDEK
	235	WVTFMLK[134]
	236	DLTQTASSTAR[162]
	237	ISVYDYDTFTR[162]DEK[134]
	238	ILHQHLGAPEER[162]
	239	ELPDSVPQEC[174]TVR[162]
	240	C[174]SLDMIPDLK[134]
Q8VDN2	Q8VDN2|AT1A1_MOUSE	Sodium/potassium-transporting ATPase subunit alpha-1 precursor - Mus musculus	-0.0856013	0.829195	28.8368
	241	GVGIISEGNETVEDIAAR
	242	GVGIISEGNETVEDIAAR[162]
	243	SPDFTNENPLETR
	244	SPDFTNENPLETR[162]
	245	MSINAEDVVVGDLVEVK
	246	AVAGDASESALLK
	247	LNIPVNQVNPR
	248	LNIPVNQVNPR[162]
	249	AVAGDASESALLK[134]
	250	AVFQANQENLPILK
	251	IVEIPFNSTNK
	252	IVEIPFNSTNK[134]
	253	ADIGVAMGIVGSDVSK
	254	ADIGVAMGIVGSDVSK[134]
	255	MSINAEDVVVGDLVEVK[134]
	256	QGAIVAVTGDGVNDSPALK
	257	QGAIVAVTGDGVNDSPALK[134]
	258	DMTSEELDDILR[162]
	259	KADIGVAMGIVGSDVSK
	260	TSATWFALSR[162]
	261	AVFQANQENLPILK[134]
	262	DMTSEELDDILR
	263	TSATWFALSR
	264	GIVVYTGDR[162]
	265	GIVVYTGDR
	266	NMVPQQALVIR[162]
	267	YHTEIVFAR[162]
	268	YHTEIVFAR
	269	AVFQANQENLPILKR
	270	AVFQANQENLPILK[134]R[162]
	271	NMVPQQALVIR
	272	GGDRIPADLR
	273	QAADMILLDDNFASIVTGVEEGR
	274	YGTDLSR
	275	LSLDELHR[162]K[134]
	276	LSLDELHR
	277	LSLDELHR[162]
	278	K[134]ADIGVAMGIVGSDVSK[134]
	279	GGDR[162]IPADLR[162]
	280	QGAIVAVTGDGVNDSPALKK
	281	VDNSSLTGESEPQTR
	282	VDNSSLTGESEPQTR[162]
	283	QGAIVAVTGDGVNDSPALK[134]K[134]
	284	YQLSIHKNPNASEPK
	285	YGTDLSR[162]
	286	NSVFQQGMK[134]
	287	LSLDELHRK
	288	YQLSIHK[134]NPNASEPK[134]
	289	HLLVMK[134]
	290	NSVFQQGMK
	291	AAVPDAVGK[134]
	292	AAEILAR[162]
P17047	P17047|LAMP2_MOUSE	Lysosome-associated membrane glycoprotein 2 precursor - Mus musculus	-0.0670008	0.865909	13.253
	293	AFQINTFNLK[134]
	294	AFQINTFNLK
	295	VPLDVIFK
	296	VPLDVIFK[134]
	297	TITIAVPDK[134]
	298	NPENFKVPLDVIFK
	299	TITIAVPDK
	300	EQVLSVSR
	301	NPENFK[134]VPLDVIFK[134]
	302	HHTGYEQF
	303	GVHTVKNPENFK
	304	GVHTVKNPENFKVPLDVIFK
Q9Z1G4	Q9Z1G4|VPP1_MOUSE	Vacuolar proton translocating ATPase 116 kDa subunit a isoform 1 - Mus musculus	0.469777	0.275314	17.4017
	305	NFLELTELK
	306	NFLELTELK[134]
	307	DLNPDVNVFQR
	308	ANIPIMDTGENPEVPFPR
	309	LGFVAGVINR[162]
	310	LGFVAGVINR
	311	IDDLQMVLNQTEDHR
	312	HLGTLNFGGIR
	313	DLNPDVNVFQR[162]
	314	IDDLQMVLNQTEDHR[162]
	315	KANIPIMDTGENPEVPFPR
	316	FTHGFQNIVDAYGIGTYR
	317	SVFIIFFQGDQLK
	318	QAEIENPLEDPVTGDYVHK
	319	FLPFSFEHIR
	320	ANIPIMDTGENPEVPFPR[162]
	321	QAEIENPLEDPVTGDYVHK[134]
	322	FTHGFQNIVDAYGIGTYR[162]
	323	HLGTLNFGGIR[162]
	324	K[134]ANIPIMDTGENPEVPFPR[162]
	325	DMIDLEANFEK
P62991	P62991|UBIQ_MOUSE	Ubiquitin - Mus musculus	0.40724	0.344309	69.7368
	326	TITLEVEPSDTIENVK[134]
	327	ESTLHLVLR
	328	MQIFVK[134]
	329	TITLEVEPSDTIENVK
	330	TLSDYNIQK[134]
	331	TLSDYNIQK
	332	ESTLHLVLR[162]
	333	MQIFVK
	334	IQDK[134]EGIPPDQQR[162]
Q9R0K7	Q9R0K7|AT2B2_MOUSE	Plasma membrane calcium-transporting ATPase 2 - Mus musculus	0.267948	0.533794	6.0935
	335	QVVAVTGDGTNDGPALK
	336	QVVAVTGDGTNDGPALK[134]
	337	KADVGFAMGIAGTDVAK
	338	ADVGFAMGIAGTDVAK
	339	MVTGDNINTAR
	340	SSLYEGLEKPESR
	341	QVVAVTGDGTNDGPALKK
	342	MVTGDNINTAR[162]
	343	GQILWFR
	344	VYTFNSVR
	345	SSLYEGLEK[134]PESR[162]
	346	VYTFNSVR[162]
	347	ADVGFAMGIAGTDVAK[134]
	348	K[134]ADVGFAMGIAGTDVAK[134]
P17809	P17809|GTR1_MOUSE	Solute carrier family 2, facilitated glucose transporter member 1 - Mus musculus	0.40464	0.347399	8.5366
	349	TFDEIASGFR
	350	TFDEIASGFR[162]
	351	VTILELFR
	352	QGGASQSDKTPEELFHPLGADSQV
	353	QGGASQSDK[134]TPEELFHPLGADSQV
P08752	P08752|GNAI2_MOUSE	Guanine nucleotide-binding protein G(i), alpha-2 subunit - Mus musculus	0.247834	0.564943	39.1549
	354	IAQSDYIPTQQDVLR[162]
	355	EYQLNDSAAYYLNDLER
	356	IAQSDYIPTQQDVLR
	357	LLLLGAGESGK
	358	LLLLGAGESGK[134]
	359	SREYQLNDSAAYYLNDLER
	360	AMGNLQIDFADPQR
	361	AMGNLQIDFADPQRADDAR
	362	MFDVGGQR
	363	AMGNLQIDFADPQR[162]
	364	EYQLNDSAAYYLNDLER[162]
	365	SR[162]EYQLNDSAAYYLNDLER[162]
	366	TTGIVETHFTFK
	367	TTGIVETHFTFK[134]
	368	YDEAASYIQSK[134]
	369	AMGNLQIDFADPQR[162]ADDAR[162]
	370	YDEAASYIQSK
	371	MFDVGGQR[162]
	372	NVQFVFDAVTDVIIK[134]
	373	VK[134]TTGIVETHFTFK[134]
	374	TTGIVETHFTFKDLHFK
	375	VKTTGIVETHFTFK
	376	NVQFVFDAVTDVIIK
	377	MIDKNLREDGEK
	378	FEDLNK[134]R[162]
	379	MIDK[134]NLR[162]EDGEK[134]
	380	FEDLNKR
	381	MIDK[134]NLR[162]
	382	TTGIVETHFTFK[134]DLHFK[134]
	383	VKTTGIVETHFTFKDLHFK
	384	NLR[162]EDGEK[134]AAR[162]
	385	NLREDGEKAAR
P06795	P06795|MDR1_MOUSE	Multidrug resistance protein 1 - Mus musculus	0.131848	0.759472	12.7743
	386	AGAVAEEVLAAIR
	387	AGAVAEEVLAAIR[162]
	388	IATEAIENFR
	389	IATEAIENFR[162]
	390	EANAYDFIMK
	391	GAAFEIFK
	392	LYDPLEGVVSIDGQDIR
	393	EIIGVVSQEPVLFATTIAENIR
	394	EIIGVVSQEPVLFATTIAENIR[162]
	395	QPHILLLDEATSALDTESEK
	396	EANIHQFIDSLPDKYNTR
	397	IIDNEPSIDSFSTK
	398	LPHQFDTLVGER
	399	STVVQLLER[162]
	400	TVIAFGGQQK
	401	STVVQLLER
	402	EANAYDFIMK[134]
P09528	P09528|FRIH_MOUSE	Ferritin heavy chain - Mus musculus	0.43063	0.317311	17.5824
	403	MGAPEAGMAEYLFDK
	404	ELGDHVTNLR
	405	IFLQDIK[134]
	406	IFLQDIK
P26039	P26039|TLN1_MOUSE	Talin-1 - Mus musculus	0.110693	0.797141	15.1909
	407	AIAVTVQEMVTK
	408	AVAEQIPLLVQGVR[162]
	409	DPVQLNLLYVQAR
	410	EADESLNFEEQILEAAK
	411	EADESLNFEEQILEAAK[134]
	412	LAQAAQSSVATITR
	413	LAQAAQSSVATITR[162]
	414	ILAQATSDLVNAIK
	415	LLGEIAQGNENYAGIAAR
	416	LLGEIAQGNENYAGIAAR[162]
	417	LNEAAAGLNQAATELVQASR
	418	LNEAAAGLNQAATELVQASR[162]
	419	TLAESALQLLYTAK
	420	TMLESAGGLIQTAR
	421	TMLESAGGLIQTAR[162]
	422	VAGSVTELIQAAEAMK
	423	VAGSVTELIQAAEAMK[134]
	424	VGAIPANALDDGQWSQGLISAAR
	425	VMVTNVTSLLK[134]
	426	VSQMAQYFEPLTLAAVGAASK
	427	QAAASATQTIAAAQHAASAPK
	428	TLAESALQLLYTAK[134]
	429	AIAVTVQEMVTK[134]
	430	GLAGAVSELLR
	431	GLAGAVSELLR[162]
	432	SIAAATSALVK
	433	VGDDPAVWQLK[134]
	434	GSQAQPDSPSAQLALIAASQSFLQPGGK
	435	NLGTALAELR
	436	TYGVSFFLVK
	437	AVAEQIPLLVQGVR
	438	LGAASLGAEDPETQVVLINAVK
	439	ILAQATSDLVNAIK[134]
	440	ALSTDPASPNLK
	441	QAAASATQTIAAAQHAASAPK[134]
	442	DLDQASLAAVSQQLAPR
	443	QEDVIATANLSR
	444	TYGVSFFLVK[134]
	445	VMVTNVTSLLK
P29391	P29391|FRIL1_MOUSE	Ferritin light chain 1 - Mus musculus	0.162099	0.706602	40.4372
	446	NLNQALLDLHALGSAR
	447	NLNQALLDLHALGSAR[162]
	448	QNYSTEVEAAVNR
	449	TQEAMEAALAMEK
	450	VAGPQPAQTGAPQGSLGEYLFER
	451	VAGPQPAQTGAPQGSLGEYLFER[162]
	452	RVAGPQPAQTGAPQGSLGEYLFER
	453	QNYSTEVEAAVNR[162]
	454	LLEFQNDR
	455	LLEFQNDR[162]
P51863	P51863|VA0D1_MOUSE	Vacuolar proton pump subunit d 1 - Mus musculus	0.268436	0.53305	30.4843
	456	LLFEGAGSNPGDK
	457	NVADYYPEYK
	458	LLFEGAGSNPGDK[134]
	459	LYPEGLAQLAR[162]
	460	LYPEGLAQLAR
	461	NVADYYPEYK[134]
	462	AKIDNYIPIF
	463	SIAELVPK
	464	LLFEGAGSNPGDKTLEDR
	465	ADDYEQVKNVADYYPEYK
	466	ADDYEQVK[134]
	467	AFIITINSFGTELSK
	468	AFIITINSFGTELSKEDR
	469	AFIITINSFGTELSK[134]
	470	AFIITINSFGTELSK[134]EDR[162]
	471	FFEHEVK[134]
	472	LLFEGAGSNPGDK[134]TLEDR[162]
	473	ADDYEQVK[134]NVADYYPEYK[134]
	474	LLFEGAGSNPGDKTLEDRFFEHEVK
	475	ADDYEQVK
	476	SIAELVPK[134]
	477	AYLESFYK[134]
	478	FFEHEVK
	479	TLEDRFFEHEVK
	480	FFEHEVK[134]LNK[134]
	481	AYLESFYK
	482	MVVEFR
	483	FFEHEVKLNK
	484	MVVEFR[162]
	485	TLEDR[162]FFEHEVK[134]
	486	LLFEGAGSNPGDK[134]TLEDR[162]FFEHEVK[134]
	487	AK[134]IDNYIPIF
P54116	P54116|STOM_MOUSE	Erythrocyte band 7 integral membrane protein - Mus musculus	-0.337029	0.395665	42.6056
	488	EASMVITESPAALQLR[162]
	489	YLQTLTTIAAEK
	490	YLQTLTTIAAEK[134]
	491	VQNATLAVANITNADSATR
	492	VQNATLAVANITNADSATR[162]
	493	VIAAEGEMNASR
	494	EASMVITESPAALQLR
	495	LLAQTTLR
	496	VIAAEGEMNASR[162]
	497	GPGLFFILPC[174]TDSLIK[134]
	498	GPGLFFILPC[174]TDSLIK
	499	LLAQTTLR[162]
	500	AMAAEAEAAR[162]
	501	AMAAEAEAAR
	502	VEIK[134]DVK[134]LPVQLQR[162]
	503	TISFDIPPQEVLTK[134]
	504	VEIKDVKLPVQLQR
	505	TISFDIPPQEVLTK
P61027	P61027|RAB10_MOUSE	Ras-related protein Rab-10 - Mus musculus	0.0497252	0.908072	11.5
	506	AFLTLAEDILR
	507	AFLTLAEDILR[162]
	508	NIDEHANEDVER
Q05CJ5	Q05CJ5|Q05CJ5_MOUSE	Atp2b1 protein (Fragment) - Mus musculus	0.0910849	0.832485	33.8658
	509	GGQVIQIPVADITVGDIAQVK
	510	YGDLLPADGILIQGNDLK
	511	YGDLLPADGILIQGNDLK[134]
	512	EANHDGDFGITLTELR[162]
	513	EANHDGDFGITLTELR
	514	SLDKDPLLLSGTHVMEGSGR
	515	IDESSLTGESDHVKK
	516	SLDK[134]DPLLLSGTHVMEGSGR[162]
	517	TSPNEGLSGNPADLER
	518	IDESSLTGESDHVK
	519	TSPNEGLSGNPADLER[162]
	520	GGQVIQIPVADITVGDIAQVK[134]
Q32ME1	Q32ME1|Q32ME1_MOUSE	ATPase, Ca++ transporting, plasma membrane 4 - Mus musculus	0.319792	0.457715	3.7037
	521	TSPIEGLSGNPADLEK
	522	TSPIEGLSGNPADLEK[134]
	523	GIIDSTAGEQR
	524	NVIEPMASEGLR
	525	LK[134]TSPIEGLSGNPADLEK[134]
	526	NVIEPMASEGLR[162]
	527	LKTSPIEGLSGNPADLEK
	528	GIIDSTAGEQR[162]
Q3TXK7	Q3TXK7|Q3TXK7_MOUSE	Osteoclast-like cell cDNA, RIKEN full-length enriched library, clone:I420010J21 product:guanine nucleotide binding protein, alpha inhibiting 2, full insert sequence - Mus musculus	0.261005	0.544448	4.507
	529	AVVYSNTIQSIMAIVK
	530	AVVYSNTIQSIMAIVK[134]
Q3TYD6	Q3TYD6|LMTK2_MOUSE	Serine/threonine-protein kinase LMTK2 precursor - Mus musculus	1.12554	0.00895656	8.2257
	531	GAEGPPQSFTLGPQSSYR
	532	VLLGETYTGTSVAR
	533	NAGFTSALLESPQR
	534	DASSSAAFPILDHFAR
	535	WTAPELVTSFQDR
	536	EALLESLGSHTPR
	537	EQVSDLQTELK
	538	SSSNLGLDPPALLTTEVDKLER
Q3UFR4	Q3UFR4|Q3UFR4_MOUSE	B16 F10Y cells cDNA, RIKEN full-length enriched library, clone:G370102A01 product:Neutral amino acid transporter ASCT2 (Similar to solute carrier family 1, member 7), full insert sequence - Mus musculus	0.107249	0.803322	2.8829
	539	EVLDSFLDLVR
	540	EVLDSFLDLVR[162]
	541	SAPTK[134]EVLDSFLDLVR[162]
	542	SAPTKEVLDSFLDLVR
Q62351	Q62351|TFR1_MOUSE	Transferrin receptor protein 1 - Mus musculus	0.30408	0.480108	53.4731
	543	VSASPLLYTLMGK
	544	SAFSNLFGGEPLSYTR
	545	TAAEVAGQLIIK[134]
	546	LNSIEFADTIK
	547	SAFSNLFGGEPLSYTR[162]
	548	ILNIFGVIK
	549	ILNIFGVIK[134]
	550	TAAEVAGQLIIK
	551	GYEEPDRYVVVGAQR
	552	VSASPLLYTLMGK[134]
	553	LNSIEFADTIK[134]
	554	VPQLNQMVR
	555	LAQVFSDMISK[134]
	556	GYEEPDR[162]YVVVGAQR[162]
	557	VPQLNQMVR[162]
	558	LDTYEALTQK[134]
	559	LAQVFSDMISK
	560	LDTYEALTQK
	561	SSVGTGLLLK[134]
	562	QLSQNTYTPR
	563	AGEITFAEK
	564	RILNIFGVIK
	565	AGEITFAEK[134]
	566	SSVGTGLLLK
	567	AFTYINLDKVVLGTSNFK
	568	DMGLSLQWLYSAR
	569	DMGLSLQWLYSAR[162]
	570	LAADEEENADNNMK
	571	LAADEEENADNNMK[134]
	572	TLLSEKLNSIEFADTIK
	573	VANAQSFNAIGVLIYMDK
	574	VANAQSFNAIGVLIYMDK[134]
	575	HIFWGSGSHTLSALVENLK
	576	LAETEETDKSETMETEDVPTSSR
	577	LDTYEALTQK[134]VPQLNQMVR[162]
	578	LTHDVELNLDYEMYNSK
	579	LTHDVELNLDYEMYNSK[134]
	580	TLLSEK[134]LNSIEFADTIK[134]
	581	LVHANFGTK[134]
	582	QVDGDNSHVEMK[134]
	583	R[162]ILNIFGVIK[134]
	584	VEYHFLSPYVSPR
	585	LTTDFHNAEK
	586	EAGSQKDESLAYYIENQFHEFK
	587	LDTYEALTQKVPQLNQMVR
	588	IMKVEYHFLSPYVSPR
	589	LTTDFHNAEK[134]
	590	QLSQNTYTPR[162]
	591	IMQDVKHPVDGK
	592	QVDGDNSHVEMK
	593	AFTYINLDK[134]VVLGTSNFK[134]
	594	LELSQNQNVK
	595	VEYHFLSPYVSPR[162]
	596	LELSQNQNVK[134]
	597	LVHANFGTK
	598	ILNIFGVIKGYEEPDR
	599	VWR[162]DEHYVK[134]
	600	LLSFMKDLNQFK
	601	R[162]ILNIFGVIK
	602	VWRDEHYVK
	603	TDIRDMGLSLQWLYSAR
	604	VVLGTSNFK[134]
	605	AFTYINLDK[134]
	606	VVLGTSNFK
	607	DSNWISK[134]
	608	DSNWISK
	609	DALGAGVAAK[134]
	610	YVVVGAQR[162]
	611	DALGAGVAAK
	612	AFTYINLDK
	613	DSNWISK[134]VEK[134]
	614	YVVVGAQR
	615	LYWADLK
	616	LAETEETDK[134]SETMETEDVPTSSR[162]
	617	DSNWISKVEK
	618	IMQDVK[134]HPVDGK[134]
	619	LVHANFGTKK
Q80U72	Q80U72|LAP4_MOUSE	Protein LAP4 - Mus musculus	0.123917	0.773532	4.8387
	620	LPQPEAVVALLQGVQTDR
	621	ALEIADFSGNPLSR
	622	SLEELLLDANQLR
	623	ALAALPSAGSLQR[162]
	624	ALAALPSAGSLQR
	625	LPDGFTQLR[162]
	626	SLPASLSFLVK
Q8CFE6	Q8CFE6|S38A2_MOUSE	Sodium-coupled neutral amino acid transporter 2 - Mus musculus	0.42348	0.325412	15.4762
	627	SHYADVDPENQNFLLESNLGK[134]
	628	SHYADVDPENQNFLLESNLGK
	629	TANEGGSLLYEQLGHK
	630	SHYADVDPENQNFLLESNLGKK
	631	FNISPDEDSSSYSSNSDFNYSYPTK
	632	SHYADVDPENQNFLLESNLGK[134]K[134]
	633	TANEGGSLLYEQLGHK[134]
	634	YELPLVIK
	635	YELPLVIK[134]
	636	AYGLAGK
	637	AYGLAGK[134]
Q8K314	Q8K314|Q8K314_MOUSE	Atp2b1 protein (Fragment) - Mus musculus	0.105892	0.805759	3.7199
	638	GIIDSTVSEQR
	639	MTVVQAYINEK
	640	GIIDSTVSEQR[162]
	641	TVIEPMASEGLR[162]
	642	MTVVQAYINEK[134]
	643	TVIEPMASEGLR
Q8R4Y4	Q8R4Y4|STAB1_MOUSE	Stabilin-1 precursor - Mus musculus	-1.11502	0.00495267	1.7892
	644	NIEALASDLPNLGQLR[162]
	645	LIYLFTAGLSK[134]
	646	VTALVPSESAIR[162]
	647	VGLELLR[162]
Q91W06	Q91W06|Q91W06_MOUSE	T-cell, immune regulator 1, ATPase, H+ transporting, lysosomal V0 protein A3 - Mus musculus	-0.0892105	0.822111	23.2614
	648	VNFVAGAVEPYK
	649	FTSSFQGIVDAYGVGR[162]
	650	AGLTLAPPEGTLPAPPPR
	651	FTSSFQGIVDAYGVGR
	652	AGLTLAPPEGTLPAPPPR[162]
	653	VNFVAGAVEPYK[134]
	654	DLPTVQQALQSGSSEEGVSAVAHR
	655	DLPTVQQALQSGSSEEGVSAVAHR[162]
	656	GFLIASFR[162]
	657	LSPFTFTVDSD
	658	IQEETDRLAQELR
	659	TNRFTSSFQGIVDAYGVGR
	660	DLNESVSAFQR[162]
	661	DLNESVSAFQR
	662	IQEETDR[162]LAQELR[162]
	663	FLSQVLGR
	664	VQQLLPPWQVQIHK[134]
	665	FLSQVLGR[162]
	666	AGLTLAPPEGTLPAPPPRDLLR
	667	GFLIASFR
	668	TLQQLQQQSQELQEVLGETDR
	669	VQQLLPPWQVQIHK
	670	LLASPDASTLENSWSPDEEK
	671	TLQQLQQQSQELQEVLGETDR[162]
	672	TFTFLREEVQR
	673	TFTFLR[162]EEVQR[162]
	674	TNR[162]FTSSFQGIVDAYGVGR[162]
Q91YQ5	Q91YQ5|RIB1_MOUSE	Dolichyl-diphosphooligosaccharide--protein glycosyltransferase 67 kDa subunit precursor - Mus musculus	0.0812374	0.850369	36.3487
	675	ASSFVLALEPELESR
	676	IDHILDAL
	677	ASSFVLALEPELESR[162]
	678	AVTSEIAVLQSR
	679	FVDHVFDEQVIDSLTVK
	680	AVTSEIAVLQSR[162]
	681	TVDLSSHLAK[134]
	682	NIQVDSPYDISR
	683	NIQVDSPYDISR[162]
	684	GEDEEDNNLEVR
	685	TILPAAAQDVYYR
	686	VTAEVVLVHPGGGSTSR
	687	VTAEVVLVHPGGGSTSR[162]
	688	VHYENNSPFLTITSMTR
	689	TILPAAAQDVYYR[162]
	690	VAC[174]ITEQVLTLVNK
	691	SEDVLDYGPFK
	692	LPVALDPGSK[134]
	693	FPLFGGWK[134]
	694	SEDVLDYGPFK[134]
	695	DIPAYSQDTFK
	696	TVDLSSHLAK
	697	VAC[174]ITEQVLTLVNK[134]R[162]
	698	LPVALDPGSK
	699	HFDETVNR
	700	HFDETVNR[162]
	701	QPDSGISSIR[162]
	702	DTYLENEK
	703	FPLFGGWK
	704	QPDSGISSIR
	705	NVESYTK
	706	DIPAYSQDTFK[134]
	707	DTYLENEK[134]
Q99MR3	Q99MR3|Q99MR3_MOUSE	CIP1 - Mus musculus	0.569059	0.186349	11.1597
	708	ALSPQDYVATVADALK
	709	YLALLETLSR
	710	YLALLETLSR[162]
	711	DGEEGPTTALTFLYLPRPPADPAR
	712	ILHALAQDDLFGVILAPAK
	713	ALSPQDYVATVADALK[134]
	714	EGGSPALSTLFPPPR
	715	EGGSPALSTLFPPPR[162]
	716	AFVDLTLSPSVR
	717	DGEEGPTTALTFLYLPR[162]PPADPAR[162]
	718	EGGSPALSTLFPPPRAPGSPR
Q99P72	Q99P72|RTN4_MOUSE	Reticulon-4 - Mus musculus	0.496398	0.249023	14.8881
	719	KPAAGLSAAPVPPAAAPLLDFSSDSVPPAPR
	720	GPLPAAPPTAPER
	721	GPLPAAPPTAPER[162]
	722	TSNPFLVAIHDSEADYVTTDNLSK
	723	VPLLLPNVSALESQIEMGNIVKPK
	724	AYLESEVAISEELVQK
	725	TSVVDLLYWR
	726	K[134]PAAGLSAAPVPPAAAPLLDFSSDSVPPAPR[162]
	727	SPAASAPSLPPAAAVLPSK
	728	HQAQIDHYLGLANK
	729	HQAQIDHYLGLANK[134]
	730	SPAASAPSLPPAAAVLPSK[134]
	731	SDEGHPFR
	732	YSNSALGHVNSTIK
Q9D1D4	Q9D1D4|TMEDA_MOUSE	Transmembrane emp24 domain-containing protein 10 precursor - Mus musculus	-0.0862982	0.827826	22.3744
	733	IPDQLVILDMK
	734	IPDQLVILDMK[134]
	735	LKPLEVELR
	736	R[162]LEDLSESIVNDFAYMK[134]
	737	RLEDLSESIVNDFAYMK
	738	ITDSAGHILYAK
	739	LK[134]PLEVELR[162]
Q9DC29	Q9DC29|ABCB6_MOUSE	Mitochondrial ATP-binding cassette sub-family B member 6 - Mus musculus	1.06452	0.0134355	14.8456
	740	APDIILLDEATSALDTSNER
	741	AVDSLLNFETVK
	742	IDGQDISQVTQISLR
	743	SHIGVVPQDTVLFNDTIANNIR
	744	TILKAPDIILLDEATSALDTSNER
	745	AVDSLLNFETVK[134]
	746	EVPAGPEELSWAAGPR
	747	YYGAEGYEVDR
	748	APDIILLDEATSALDTSNER[162]
	749	SHIGVVPQDTVLFNDTIANNIR[162]
	750	LSTVVNADQILVIK
	751	ALNVLVPIFYR
	752	IDGQDISQVTQISLR[162]
Q9JLN9	Q9JLN9|FRAP_MOUSE	FKBP12-rapamycin complex-associated protein - Mus musculus	-0.49936	0.208212	1.4908
	753	VLGLLGALDPYK
	754	VLGLLGALDPYK[134]
	755	TLVLLLGVDPSR[162]
	756	IQSIAPSLQVITSK
Q9WU81	Q9WU81|SPX2_MOUSE	Sugar phosphate exchanger 2 - Mus musculus	-0.363866	0.35913	13.7725
	757	EQGPEPEAISFLGALR
	758	EQGPEPEAISFLGALR[162]
	759	SSLAPGVWFLR[162]
	760	ESNVDIAASSSK
	761	ESNVDIAASSSK[134]
	762	SSLAPGVWFLR
	763	HHDDPEKEQDNPEDPVNSPYSSR
	764	HHDDPEK[134]EQDNPEDPVNSPYSSR[162]
	765	K[134]PISIVK[134]
P60710	P60710|ACTB_MOUSE	Actin, cytoplasmic 1 - Mus musculus	-0.169294	0.669629	25.0667
	766	VAPEEHPVLLTEAPLNPK[134]
	767	VAPEEHPVLLTEAPLNPK
	768	GYSFTTTAER
	769	TTGIVMDSGDGVTHTVPIYEGYALPHAILR
	770	GYSFTTTAER[162]
	771	QEYDESGPSIVHR
	772	QEYDESGPSIVHR[162]
	773	TTGIVMDSGDGVTHTVPIYEGYALPHAILR[162]
	774	GYSFTTTAEREIVR
	775	GYSFTTTAER[162]EIVR[162]
	776	QEYDESGPSIVHR[162]K[134]
	777	QEYDESGPSIVHRK
	778	IWHHTFYNELR[162]
	779	C[174]DVDIRK
Q8C129	Q8C129|LCAP_MOUSE	Leucyl-cystinyl aminopeptidase - Mus musculus	-0.458323	0.24806	33.6585
	780	YFAATQFEPLAAR
	781	GFPLVTVQR
	782	YFAATQFEPLAAR[162]
	783	GFPLVTVQR[162]
	784	SYLSEDVFR
	785	GASLLLMLK
	786	VTFMSAVSSQEK
	787	LLGMSFMNR
	788	SYLSEDVFR[162]
	789	LLGMSFMNR[162]
	790	GLGEHEMDEDEEDYESSAK
	791	KSSVPAEEGLIQDEFSESVK
	792	KYFAATQFEPLAAR
	793	IFKELNSYEDFLDAR
	794	LLQNQIQQQTWTDEGTPSMR
	795	LLQNQIQQQTWTDEGTPSMR[162]
	796	NMIENSMFEEEPDVVDLAK
	797	NMIENSMFEEEPDVVDLAK[134]
	798	SSVPAEEGLIQDEFSESVK
	799	SSVPAEEGLIQDEFSESVK[134]
	800	THLSEVQAFFENQSEATLK[134]
	801	GLGEHEMDEDEEDYESSAK[134]
	802	IFK[134]ELNSYEDFLDAR[162]
	803	IGQVHHALDTTIK
	804	ILEALASSEDVHK
	805	THLSEVQAFFENQSEATLK
	806	K[134]YFAATQFEPLAAR[162]
	807	IGQVHHALDTTIK[134]
	808	ELNSYEDFLDAR
	809	ILEALASSEDVHK[134]
	810	NEHHTALSNMPK
	811	VTFMSAVSSQEK[134]
	812	ELNSYEDFLDAR[162]
	813	K[134]GTELLLQQER[162]
	814	KGTELLLQQER
	815	GFPLVTVQR[162]K[134]
	816	GTELLLQQER
	817	GTELLLQQER[162]
	818	GSVTISLQALQDTR
	819	SVSLLDK[134]K[134]
	820	LGHMDLSSR
	821	GASLLLMLK[134]
	822	SSLDGDIIR[162]
	823	SDVINLTEQVQWVK[134]
	824	NPYVLSDKDR
	825	GFPLVTVQRK
	826	VFPWAQIR
	827	VFPWAQIR[162]
	828	SVSLLDKK
	829	NPYVLSDK[134]DR[162]
	830	NEHHTALSNMPK[134]
	831	NLKTLSQWL
	832	NLK[134]TLSQWL
	833	ATFIIK[134]
	834	ANLINNIFELAGLGK
	835	ANLINNIFELAGLGK[134]
	836	GSVTISLQALQDTR[162]
	837	SDVINLTEQVQWVK
	838	MSTYLVAFIVGEMR[162]
	839	LYWLMK[134]
	840	ATFIIK
	841	K[134]SSVPAEEGLIQDEFSESVK[134]
P26151	P26151|FCGR1_MOUSE	High affinity immunoglobulin gamma Fc receptor I precursor - Mus musculus	0.158036	0.713627	30.6931
	842	VLTEGEPLALR
	843	LVYNVVFYR
	844	SDGVYEEVTATASQTTPK
	845	SDGVYEEVTATASQTTPK[134]
	846	ELFTTPVLR[162]
	847	VLTEGEPLALR[162]
	848	YNLEVPLVSEQGK
	849	YNLEVPLVSEQGK[134]
	850	AVITLQPPWVSIFQK
	851	ELFTTPVLR
	852	LVYNVVFYR[162]
	853	KYNLEVPLVSEQGKK
	854	R[162]VLTEGEPLALR[162]
	855	RVLTEGEPLALR
	856	C[174]QIGSSMPSDPVQLQIHNDWLLLQASR
	857	YNLEVPLVSEQGK[134]K[134]
	858	AVITLQPPWVSIFQK[134]
	859	KANSFQQVR
	860	KYNLEVPLVSEQGK
	861	ANSFQQVR
	862	ANSFQQVR[162]
	863	YNLEVPLVSEQGKK
	864	YTSAGVSITVK
O35609	O35609|SCAM3_MOUSE	Secretory carrier-associated membrane protein 3 - Mus musculus	-0.081254	0.837745	22.3496
	865	TAAANAAAGAAENAFR[162]
	866	AQQEFAAGVFSNPAVR
	867	NYGSYSTQASAAAATAELLK
	868	TAAANAAAGAAENAFR
	869	AQQEFAAGVFSNPAVR[162]
	870	TAAANAAAGAAENAFRAP
	871	NYGSYSTQASAAAATAELLK[134]
	872	TAAANAAAGAAENAFR[162]AP
	873	ELQHVALGGAGTR
	874	ELQHVALGGAGTR[162]
	875	NYGSYSTQASAAAATAELLKK
	876	NYGSYSTQASAAAATAELLK[134]K[134]
	877	ERELQHVALGGAGTR
	878	K[134]LSPTEPR[162]
O70439	O70439|STX7_MOUSE	Syntaxin-7 - Mus musculus	0.16957	0.693749	42.5287
	879	LVAEFTTSLTNFQK
	880	TLNQLGTPQDSPELR
	881	LVAEFTTSLTNFQK[134]
	882	TLNQLGTPQDSPELR[162]
	883	EFGSLPTTPSEQR
	884	EFGSLPTTPSEQR[162]
	885	ETDKYIKEFGSLPTTPSEQR
	886	QQYTNQLAK[134]
	887	NLVSWESQTQPQVQVQDEEITEDDLR
	888	NLVSWESQTQPQVQVQDEEITEDDLR[162]
	889	VSGGFPEDSSK
	890	QLEADIMDINEIFK
	891	QQYTNQLAK
	892	VSGGFPEDSSK[134]
	893	QLEADIMDINEIFK[134]
	894	VSGGFPEDSSKEK
Q91ZX7	Q91ZX7|LRP1_MOUSE	Prolow-density lipoprotein receptor-related protein 1 precursor - Mus musculus	-0.679755	0.0866879	3.7624
	895	AVTDEEPFLIFANR[162]
	896	AVTDEEPFLIFANR
	897	ITWPNGLTVDYVTER[162]
	898	TLISGMIDEPHAIVVDPLR
	899	TLISGMIDEPHAIVVDPLR[162]
	900	IETAAMDGTLR
	901	IETAAMDGTLR[162]
	902	ELLGRGPEDEIGDPLA
	903	LSVIGSIR
	904	ELLGR[162]GPEDEIGDPLA
	905	GTMYWSDWGNHPK
	906	LSVIGSIR[162]
	907	LYWADAK
	908	GTMYWSDWGNHPK[134]
	909	MTNGAMNVEIGNPTYK
	910	DVIEVAQMK
	911	GVTHLNISGLK
	912	DVIEVAQMK[134]
	913	GVTHLNISGLK[134]
	914	MTNGAMNVEIGNPTYK[134]
	915	ETLVQDNIQWPTGLAVDYHNER
	916	GPEDEIGDPLA
	917	ETLVQDNIQWPTGLAVDYHNER[162]
	918	C[174]LQGAC[174]VVNK
	919	C[174]LQGAC[174]VVNK[134]
Q9DC51	Q9DC51|GNAI3_MOUSE	Guanine nucleotide-binding protein G(k) subunit alpha - Mus musculus	-0.136042	0.731706	26.8362
	920	ISQTNYIPTQQDVLR
	921	ISQTNYIPTQQDVLR[162]
	922	EYQLNDSASYYLNDLDR
	923	EYQLNDSASYYLNDLDR[162]
	924	SREYQLNDSASYYLNDLDR
	925	SR[162]EYQLNDSASYYLNDLDR[162]
	926	LKIDFGESAR
	927	LK[134]IDFGESAR[162]
	928	IDFGESAR[162]
	929	IDFGESAR
	930	QLFVLAGSAEEGVMTSELAGVIKR
	931	VVVYSNTIQSIIAIIR[162]
	932	VVVYSNTIQSIIAIIR
	933	NLREDGEKAAK
Q64430	Q64430|ATP7A_MOUSE	Copper-transporting ATPase 1 - Mus musculus	0.617285	0.151731	9.1214
	934	ILAIVGTAESNSEHPLGAAVTK
	935	VSIASEVESTASSPSSSSLQK
	936	VSIASEVESTASSPSSSSLQK[134]
	937	ILAIVGTAESNSEHPLGAAVTK[134]
	938	ATHVGADTTLSQIVK
	939	VFAEVLPSHK
	940	YNASLVTPEMLR
	941	VTNIEGLLHK
	942	ASINSLLSDKR
	943	AIEAISPGQYR
	944	VTNIEGLLHK[134]
	945	LGAIDVER
	946	AIEAISPGQYR[162]
	947	YNPAVIQPR
	948	VIAEFIR
Q8BZN6	Q8BZN6|DOC10_MOUSE	Dedicator of cytokinesis protein 10 - Mus musculus	-0.162325	0.682469	4.1395
	949	FVFETPFTLSGK
	950	ASLASLDSNPSTTEK[134]
	951	ILQISPEGPLQGR
	952	ASLASLDSNPSTTEK
	953	SANIPDPLTPSESIR
	954	LNLFSLDPDIDTLK
	955	SANIPDPLTPSESIR[162]
	956	LTGLSEISQR
	957	LTGLSEISQR[162]
	958	YLTETEDTVK[134]
	959	LNLFSLDPDIDTLK[134]
Q9Z1W8	Q9Z1W8|AT12A_MOUSE	Potassium-transporting ATPase alpha chain 2 - Mus musculus	0.143933	0.7382	2.029
	960	VIMVTGDHPITAK
	961	VIMVTGDHPITAK[134]
	962	LIFDNLK[134]K[134]
	963	LIFDNLKK
O54734	O54734|OST48_MOUSE	Dolichyl-diphosphooligosaccharide--protein glycosyltransferase 48 kDa subunit precursor - Mus musculus	0.0124864	0.976868	12.9252
	964	TLVLLDNLNVR[162]
	965	SSLNPILFR[162]
	966	SSLNPILFR
	967	NTLLIAGLQAR
	968	NTLLIAGLQAR[162]
	969	TLVLLDNLNVR
	970	TADDPSLSLIK
	971	DTHSLFFR[162]
	972	TADDPSLSLIK[134]
	973	GFELTFK
	974	DTHSLFFR
	975	GFELTFK[134]
Q8BNL1	Q8BNL1|Q8BNL1_MOUSE	9 days embryo whole body cDNA, RIKEN full-length enriched library, clone:D030002L11 product:hypothetical protein, full insert sequence. (Fragment) - Mus musculus	-2.06922	1.83934e-07	6.014
	976	AGFLAFTQLPK[134]
	977	AGFLAFTQLPK
	978	MQELALSEGALPR[162]
	979	HLVGLWTADNTTATNLLK[134]R[162]
Q68FD5	Q68FD5|CLH_MOUSE	Clathrin heavy chain - Mus musculus	-0.0299525	0.939827	23.2239
	980	LLLPWLEAR[162]
	981	LLLPWLEAR
	982	KFNALFAQGNYSEAAK
	983	NNLAGAEELFAR
	984	NNLAGAEELFAR[162]
	985	LLYNNVSNFGR[162]
	986	LHIIEVGTPPTGNQPFPK
	987	LLYNNVSNFGR
	988	IYIDSNNNPER[162]
	989	VVGAMQLYSVDR
	990	VVGAMQLYSVDRK
	991	VVGAMQLYSVDR[162]
	992	ALEHFTDLYDIKR
	993	K[134]FNALFAQGNYSEAAK[134]
	994	K[134]VSQPIEGHAASFAQFK[134]
	995	LASTLVHLGEYQAAVDGAR
	996	LASTLVHLGEYQAAVDGAR[162]
	997	IYIDSNNNPER
	998	KVSQPIEGHAASFAQFK
	999	TLQIFNIEMK[134]
	1000	QLPLVKPYLR
	1001	TLQIFNIEMK
	1002	LHIIEVGTPPTGNQPFPK[134]
	1003	IVLDNSVFSEHR
	1004	QLPLVK[134]PYLR[162]
	1005	VSQPIEGHAASFAQFK
	1006	VANVELYYK
	1007	IAAYLFK
	1008	EAIDSYIK
	1009	ESYVETELIFALAK
	1010	GQFSTDELVAEVEKR
	1011	KVGYTPDWIFLLR
	1012	LAELEEFINGPNNAHIQQVGDR[162]
	1013	NLQNLLILTAIK
	1014	VGYTPDWIFLLR
	1015	WLLLTGISAQQNR
	1016	WLLLTGISAQQNR[162]
	1017	LKLLLPWLEAR
	1018	K[134]VGYTPDWIFLLR[162]
	1019	VGYTPDWIFLLR[162]
	1020	SVNESLNNLFITEEDYQALR
	1021	SVNESLNNLFITEEDYQALR[162]
	1022	TSIDAYDNFDNISLAQR
	1023	TSIDAYDNFDNISLAQR[162]
	1024	LAELEEFINGPNNAHIQQVGDR
	1025	ISGETIFVTAPHEATAGIIGVNR
	1026	ISGETIFVTAPHEATAGIIGVNR[162]
	1027	VANVELYYK[134]
	1028	ALEHFTDLYDIK[134]R[162]
	1029	ESYVETELIFALAK[134]
	1030	VDKLDASESLR
	1031	NLQNLLILTAIK[134]
	1032	IVLDNSVFSEHR[162]
	1033	VVGAMQLYSVDR[162]K[134]
	1034	AYEFAER
	1035	GQFSTDELVAEVEK[134]R[162]
	1036	NLILVVR[162]
	1037	YIEIYVQK
	1038	FLR[162]ENPYYDSR[162]
P70206	P70206|PLXA1_MOUSE	Plexin-A1 precursor - Mus musculus	0.169189	0.694403	11.6156
	1039	LLLLDYAANR
	1040	EAGSMAGVLIAGPPGQGQAK
	1041	LLLLDYAANR[162]
	1042	LVQDAYLSRPGQALAK
	1043	LVQDAYLSR[162]PGQALAK[134]
	1044	EAGSMAGVLIAGPPGQGQAK[134]
	1045	TPMITPDLESGTK
	1046	QTSAYNISNSSTFTK[134]
	1047	LQLQMDNLESR
	1048	LFVGTPIDGK[134]
	1049	LFVGTPIDGKSEYFPTLSSR
	1050	SEYFPTLSSR
	1051	AGDMDLEWR
	1052	YSLSEDKLIR
	1053	LFVGTPIDGK
	1054	IILQDEDVTTK
	1055	MVSEIYLTR
	1056	SKLEQVVDTMALSS
	1057	MVSEIYLTR[162]
	1058	SK[134]LEQVVDTMALSS
	1059	VLFPGIEDHPVLK
	1060	SPPELGER[162]PDEIGFIMDNVR[162]
	1061	ILVDLANPSGRPALAYESVVAQEGNPILR
Q3UQJ7	Q3UQJ7|Q3UQJ7_MOUSE	13 days embryo lung cDNA, RIKEN full-length enriched library, clone:D430021J01 product:DnaJ (Hsp40) homolog, subfamily C, member 13, full insert sequence. (Fragment) - Mus musculus	-2.2419	1.60374e-08	13.0526
	1062	SLQYGEQVSEILSR[162]
	1063	IVDGPDPENIILILK[134]
	1064	ELIVGEIFVR[162]
	1065	LLEGVGLENLDSPAATK[134]
	1066	QLVLETLYALASNTK[134]
	1067	TITMETSDDLLFSK[134]
	1068	AELLEFLESQQENMIK[134]
	1069	SLAGMLTPYIAR[162]
	1070	IVDGPDPENIILILK
	1071	FLPSVFMDAMR
	1072	SLQYGEQVSEILSR
	1073	TITMETSDDLLFSK
Q8VDD5	Q8VDD5|MYH9_MOUSE	Myosin-9 - Mus musculus	-0.162325	0.682469	1.9898
	1074	ALELDSNLYR[162]
	1075	VSHLLGINVTDFTR[162]
	1076	IAQLEEQLDNETKER
	1077	VSHLLGINVTDFTR
O88983	O88983|STX8_MOUSE	Syntaxin-8 - Mus musculus	0.319013	0.458812	22.4576
	1078	QNLLDDLVTR
	1079	QNLLDDLVTR[162]
	1080	LLLASFKNEGAEPDLIR
	1081	LLLASFK[134]NEGAEPDLIR[162]
	1082	NEGAEPDLIR
	1083	LLLASFK[134]
	1084	GLGFDEIR
	1085	NEGAEPDLIR[162]
	1086	IIQEQDAGLDALSSIISR
	1087	IIQEQDAGLDALSSIISR[162]
A1E2H6	A1E2H6|A1E2H6_MOUSE	Lymphocyte common antigen (Fragment) - Mus musculus	-0.261861	0.509287	11.4286
	1088	DPPSDPSPLEAEYQR
	1089	DPPSDPSPLEAEYQR[162]
	1090	RDPPSDPSPLEAEYQR
	1091	R[162]DPPSDPSPLEAEYQR[162]
Q3TNE7	Q3TNE7|Q3TNE7_MOUSE	6 days neonate spleen cDNA, RIKEN full-length enriched library, clone:F430105B03 product:hypothetical Arginine-rich region profile containing protein, full insert sequence. (Fragment) - Mus musculus	-2.54565	1.40259e-10	12.5261
	1092	K[134]PVVLEVTPGGFDQINPVTNR[162]
	1093	GQGTEFNLTFR[162]
	1094	FLAAPPNGNFADAVFR[162]
	1095	DSLLASLLDGVR[162]
Q91X78	Q91X78|ERLN1_MOUSE	Erlin-1 precursor - Mus musculus	-0.2023	0.610163	38.7283
	1096	ISEIEDAAFLAR
	1097	ISEIEDAAFLAR[162]
	1098	DLNTMAPGLTIQAVR[162]
	1099	DLNTMAPGLTIQAVR
	1100	SVQTTLQTDEVK
	1101	SVQTTLQTDEVK[134]
	1102	LLIAAQK
	1103	AVIEAEK[134]IAQVAK[134]
	1104	ADAEYYAAHK
	1105	ADAEYYAAHK[134]
	1106	AVIEAEKIAQVAK
	1107	RISEIEDAAFLAR
	1108	NFELMEAEK[134]
	1109	R[162]ISEIEDAAFLAR[162]
	1110	LTPEYLELKK
	1111	NFELMEAEKTK
	1112	YQAIASNSK[134]
	1113	HKLTPEYLELKK
	1114	NFELMEAEK[134]TK[134]
	1115	YQAIASNSK
	1116	TGREDSLPPEEAREPSGESPIQNK
	1117	LTPEYLELK[134]K[134]
	1118	NFELMEAEK
	1119	IPEAIR[162]R[162]
	1120	IPEAIRR
	1121	LLIAAQK[134]
	1122	RAVIEAEKIAQVAK
	1123	LTPEYLELK
	1124	HKLTPEYLELK
P84096	P84096|RHOG_MOUSE	Rho-related GTP-binding protein RhoG precursor - Mus musculus	0.0707439	0.869511	35.0785
	1125	TVNLNLWDTAGQEEYDRLR
	1126	LKEQGQAPITPQQGQALAK
	1127	EYIPTVFDNYSAQSAVDGR
	1128	EYIPTVFDNYSAQSAVDGR[162]
	1129	LK[134]EQGQAPITPQQGQALAK[134]
	1130	AVLNPTPIKR
	1131	EQGQAPITPQQGQALAK[134]
P97300	P97300|NPTN_MOUSE	Neuroplastin precursor - Mus musculus	0.168033	0.696387	20.9964
	1132	IVTSEEVIIR[162]
	1133	IVTSEEVIIR
	1134	AEDSGEYHC[174]VYHFVSAPK
	1135	AEDSGEYHC[174]VYHFVSAPK[134]
	1136	NGVELTATR
	1137	AAPDITGHK[134]
	1138	NGVELTATRK
	1139	AAPDITGHK
	1140	NGVELTATR[162]
	1141	SVGYPHPEWIWR[162]
	1142	SVGYPHPEWIWR
P63085	P63085|MK01_MOUSE	Mitogen-activated protein kinase 1 - Mus musculus	2.09431	1.15401e-06	30.1676
	1143	FDMELDDLPK
	1144	IEVEQALAHPYLEQYYDPSDEPIAEAPFK
	1145	VADPDHDHTGFLTEYVATR
	1146	FRHENIIGINDIIR
	1147	GQVFDVGPR
	1148	NYLLSLPHK
	1149	ALDLLDK
	1150	ELIFEETAR
	1151	LKELIFEETAR
	1152	GQVFDVGPR[162]
	1153	LK[134]ELIFEETAR[162]
O89001	O89001|CBPD_MOUSE	Carboxypeptidase D precursor - Mus musculus	-1.3413	0.000723906	5.3014
	1154	SPDDAVFQQIALSYSK[134]
	1155	SQEGDSISVVGR[162]
	1156	NPVVTQLVDR[162]
	1157	IVIVPSLNPDGR[162]
	1158	NFGTDPEVTDLVR[162]
	1159	IVIVPSLNPDGR
	1160	GFVLDATDGR[162]
P05555	P05555|ITAM_MOUSE	Integrin alpha-M precursor - Mus musculus	-0.687292	0.0832506	30.4423
	1161	YVIGVGNAFNKPQSR
	1162	FFTAMFPFEK[134]
	1163	TLFSLMQYSDEFR
	1164	FFTAMFPFEK
	1165	DSASQNPLTK[134]
	1166	ENFGTWEPHTSIK
	1167	ENFGTWEPHTSIK[134]
	1168	LEATMEFSPK
	1169	LEATMEFSPK[134]
	1170	DSASQNPLTK
	1171	VQSLVLGAPR
	1172	YVIGVGNAFNK[134]PQSR[162]
	1173	SFGNLR[162]PVLAMDAQR[162]
	1174	VIQHQYQFNNLGQR
	1175	VIQHQYQFNNLGQR[162]
	1176	KPWFVKPAESSSSSEGHGALK
	1177	SFGNLRPVLAMDAQR
	1178	VQSLVLGAPR[162]
	1179	TQVFGLMQK
	1180	NRVQSLVLGAPR
	1181	TKFQLELPVK
	1182	TK[134]FQLELPVK[134]
	1183	FQLELPVK[134]
	1184	SPPHSNFRDQLER
	1185	NR[162]VQSLVLGAPR[162]
	1186	TQVFGLMQK[134]
	1187	ILVVITDGEK
	1188	FQLELPVK
	1189	TLFSLMQYSDEFR[162]
	1190	YAIYMIVTSDESSIR[162]
	1191	IHFTFNDFK[134]R[162]
	1192	IIGAHFSPGLQYFGQSLSGGK
	1193	IIGAHFSPGLQYFGQSLSGGK[134]
	1194	VDSDMNDAYLGYASAVILR
	1195	VDSDMNDAYLGYASAVILR[162]
	1196	DMMNEAAPQDAPPQ
	1197	FGAALTVLGDVNGDK
	1198	FGAALTVLGDVNGDK[134]
	1199	FGDPLDYK[134]DVIPEADR[162]
	1200	MKEFVSTVMEQFK
	1201	MKEFVSTVMEQFKK
	1202	NDGEDSYGTQVTVYYPSGLSYR
	1203	NDGEDSYGTQVTVYYPSGLSYR[162]
	1204	YAIYMIVTSDESSIR
	1205	YQHIGLVVMFR
	1206	FGDPLDYKDVIPEADRAGVIR
	1207	FGDPLDYK[134]DVIPEADR[162]AGVIR[162]
	1208	IHFTFNDFKR
	1209	ILVVITDGEK[134]
	1210	FGDPLDYKDVIPEADR
	1211	YQHIGLVVMFR[162]
	1212	IHFTFNDFK[134]
	1213	QYKDMMNEAAPQDAPPQ
	1214	MK[134]EFVSTVMEQFK[134]
	1215	KDSASQNPLTK
	1216	IHFTFNDFK
	1217	GNLSFDWYIK
	1218	MK[134]EFVSTVMEQFK[134]K[134]
P12265	P12265|BGLR_MOUSE	Beta-glucuronidase precursor - Mus musculus	1.22196	0.00454516	20.9877
	1219	AVLENYHSVLDQK[134]
	1220	ALDLTRPVTFVSNAK
	1221	ALDLTR[162]PVTFVSNAK[134]
	1222	VTTTESVTDYYTLPVGIR
	1223	VTTTESVTDYYTLPVGIR[162]
	1224	AVLENYHSVLDQK
	1225	ALDGLWHFR
	1226	ALDGLWHFR[162]
	1227	LQGFEQQWYR
	1228	GFDWPLLVK[134]
	1229	ESGPVLDMPVPSSFNDITQEAALR
	1230	LQGFEQQWYR[162]
	1231	MFSEEYQK
	1232	MFSEEYQK[134]
	1233	WLGANSFR[162]
	1234	WLGANSFR
	1235	GFDWPLLVK
	1236	FLINGKPFYFQGVNK
	1237	TSAFILR
Q9JKF1	Q9JKF1|IQGA1_MOUSE	Ras GTPase-activating-like protein IQGAP1 - Mus musculus	0.140237	0.744684	23.2951
	1238	EEIQSSISGVTAAYNR
	1239	EEIQSSISGVTAAYNR[162]
	1240	FALGISAINEAVDSGDVGR
	1241	FALGISAINEAVDSGDVGR[162]
	1242	LAAVAAINAAIQK
	1243	LEGVLAEVAQHYQDTLIR
	1244	ILAIGLINEALDEGDAQK
	1245	ILAIGLINEALDEGDAQK[134]
	1246	NVIFEIGPTEEVGDFEVK
	1247	SNQQLENDLNLMDIK
	1248	SNQQLENDLNLMDIK[134]
	1249	FQPGETLTEILETPATNEQEAEHQR
	1250	LEGVLAEVAQHYQDTLIR[162]
	1251	LPYDVTPEQALSHEEVK
	1252	LPYDVTPEQALSHEEVK[134]
	1253	NKITLQDVVSHSK
	1254	FQPGETLTEILETPATNEQEAEHQR[162]
	1255	ATFYGEQVDYYK
	1256	VDQIQEIVTGNPTVIK[134]
	1257	TLINAEDPPMIVVR
	1258	ATFYGEQVDYYK[134]
	1259	TLINAEDPPMIVVR[162]
	1260	YGIQMPAFSK[134]
	1261	TLQALQIPAAK[134]
	1262	EQLWLANEGLITK
	1263	GLQTQNSDWYMK
	1264	GVLLEIEDLQANQFK
	1265	LGNFFSPK[134]
	1266	YGIQMPAFSK
	1267	ALESGDMTTVWK[134]
	1268	GLQTQNSDWYMK[134]
	1269	TLQALQIPAAK
	1270	ITLQDVVSHSK
	1271	ALESGDMTTVWK
	1272	LFQTALQEEIK[134]
	1273	LQQTYSALNSK
	1274	GVLLEIEDLQANQFK[134]
	1275	IIGNLLYYR
	1276	IIGNLLYYR[162]
	1277	LTELGTVDPK[134]
	1278	ALQSLALGLR
	1279	LGNFFSPK
	1280	ALQSLALGLR[162]
	1281	LQQTYSALNSK[134]
	1282	IFYPETTDIYDRK
	1283	YQELINDIAK[134]
	1284	LFQTALQEEIK
	1285	YQELINDIAK
	1286	EQLWLANEGLITK[134]
	1287	LIFQMPQNK
	1288	IFYPETTDIYDR[162]K[134]
	1289	LIFQMPQNK[134]
	1290	MVVSFNR
	1291	KLTELGTVDPK
	1292	LTELGTVDPK
P24063	P24063|ITAL_MOUSE	Integrin alpha-L precursor - Mus musculus	-2.36984	2.336e-09	8.0825
	1293	YLGMTLATDAAK[134]
	1294	IQGAQVFPGIR[162]
	1295	LADVVVGAEGR[162]
	1296	YQHVGQVLLFQAPEAGGR[162]
	1297	YLGMTLATDAAK
	1298	YQHVGQVLLFQAPEAGGR
	1299	IYAIEGTNR[162]
	1300	TEFTFLDYVK[134]
	1301	SSR[162]PLLAAGAPR[162]
	1302	IQGAQVFPGIR
	1303	TQQVQHVYQVR[162]
P20029	P20029|GRP78_MOUSE	78 kDa glucose-regulated protein precursor - Mus musculus	0.17913	0.67743	50.8397
	1304	TFAPEEISAMVLTK
	1305	KSDIDEIVLVGGSTR
	1306	IINEPTAAAIAYGLDKR
	1307	IINEPTAAAIAYGLDK[134]R[162]
	1308	ITPSYVAFTPEGER[162]
	1309	LYGSGGPPPTGEEDTSEKDEL
	1310	LYGSGGPPPTGEEDTSEK[134]DEL
	1311	NQLTSNPENTVFDAK
	1312	NQLTSNPENTVFDAK[134]
	1313	SQIFSTASDNQPTVTIK
	1314	SQIFSTASDNQPTVTIK[134]
	1315	TFAPEEISAMVLTK[134]
	1316	IEWLESHQDADIEDFKAK
	1317	VLEDSDLKKSDIDEIVLVGGSTR
	1318	VTHAVVTVPAYFNDAQR[162]
	1319	DAGTIAGLNVMR
	1320	ELEEIVQPIISK[134]
	1321	ITPSYVAFTPEGER
	1322	NQLTSNPENTVFDAKR
	1323	TKPYIQVDIGGGQTK
	1324	ELEEIVQPIISK
	1325	TWNDPSVQQDIK[134]
	1326	KSQIFSTASDNQPTVTIK
	1327	TK[134]PYIQVDIGGGQTK[134]
	1328	DAGTIAGLNVMR[162]
	1329	NELESYAYSLK[134]
	1330	VTHAVVTVPAYFNDAQR
	1331	TWNDPSVQQDIK
	1332	NELESYAYSLK
	1333	SDIDEIVLVGGSTR
	1334	VYEGERPLTK
	1335	AKFEELNMDLFR
	1336	IDTR[162]NELESYAYSLK[134]
	1337	MKETAEAYLGKK
	1338	MVNDAEKFAEEDKK
	1339	SDIDEIVLVGGSTR[162]
	1340	VYEGER[162]PLTK[134]
	1341	IDTRNELESYAYSLK
	1342	KTKPYIQVDIGGGQTK
	1343	ITITNDQNR[162]
	1344	DNHLLGTFDLTGIPPAPR
	1345	AK[134]FEELNMDLFR[162]
	1346	VMEHFIK
	1347	DNHLLGTFDLTGIPPAPR[162]
	1348	KKELEEIVQPIISK
	1349	MKETAEAYLGK
	1350	NQLTSNPENTVFDAK[134]R[162]
	1351	ITITNDQNR
	1352	K[134]SDIDEIVLVGGSTR[162]
	1353	IINEPTAAAIAYGLDK
	1354	KVTHAVVTVPAYFNDAQR
	1355	IEWLESHQDADIEDFK
	1356	K[134]TK[134]PYIQVDIGGGQTK[134]
	1357	IEWLESHQDADIEDFK[134]
	1358	IEWLESHQDADIEDFK[134]AK[134]
	1359	MVNDAEKFAEEDK
	1360	K[134]SQIFSTASDNQPTVTIK[134]
	1361	K[134]VTHAVVTVPAYFNDAQR[162]
	1362	FEELNMDLFR
	1363	FEELNMDLFR[162]
	1364	MVNDAEK[134]FAEEDK[134]K[134]
	1365	MK[134]ETAEAYLGK[134]
	1366	NGRVEIIANDQGNR
	1367	VLEDSDLKK
	1368	VLEDSDLK[134]K[134]
	1369	VMEHFIK[134]
	1370	K[134]K[134]ELEEIVQPIISK[134]
	1371	EFFNGK[134]EPSR[162]
	1372	EFFNGKEPSR
	1373	VLEDSDLK
	1374	IINEPTAAAIAYGLDK[134]
P11438	P11438|LAMP1_MOUSE	Lysosome-associated membrane glycoprotein 1 precursor - Mus musculus	-0.388161	0.32795	19.9507
	1375	ALQATVGNSYK
	1376	EIYTMDSTTDIK
	1377	EIYTMDSTTDIK[134]
	1378	ALQATVGNSYK[134]
	1379	EIYTMDSTTDIKADINK
	1380	SHAGYQTI
	1381	EIYTMDSTTDIK[134]ADINK[134]
	1382	MLSLNVFSVQVQAFK
	1383	MLSLNVFSVQVQAFK[134]
	1384	MLSLNVFSVQVQAFKVDSDR
	1385	MLSLNVFSVQVQAFK[134]VDSDR[162]
	1386	ENVSDPSLTITFGR
	1387	ENVSDPSLTITFGR[162]
	1388	C[174]NTEEHIFVSK[134]
	1389	C[174]NTEEHIFVSK
P18572	P18572|BASI_MOUSE	Basigin precursor - Mus musculus	0.0966421	0.82243	19.5373
	1390	SEINVEGPPR
	1391	VLQEDTLPDLHTK
	1392	SEINVEGPPR[162]
	1393	VLQEDTLPDLHTK[134]
	1394	YVVVSTPEK
	1395	YVVVSTPEK[134]
	1396	YIVDADDR
	1397	YIVDADDR[162]
	1398	RKPDQTLDEDDPGAAPLK
	1399	SDASYPPITDWFWFK
	1400	GGKVLQEDTLPDLHTK
	1401	SDASYPPITDWFWFK[134]
	1402	GGK[134]VLQEDTLPDLHTK[134]
O70318	O70318|E41L2_MOUSE	Band 4.1-like protein 2 - Mus musculus	-0.582806	0.141887	25
	1403	GLSPAQADSQFLENAK
	1404	GLSPAQADSQFLENAK[134]
	1405	EAAVPDAVPDR
	1406	EASTLIDR[162]PAPQFER[162]
	1407	EASTLIDRPAPQFER
	1408	TEMVTISDASQR[162]
	1409	EAAVPDAVPDR[162]
	1410	GLSPAQADSQFLENAK[134]R[162]
	1411	SYNLVVAK[134]
	1412	GLSPAQADSQFLENAKR
	1413	EVPIVQTETK[134]
	1414	EVPIVQTETK
	1415	SYNLVVAK
	1416	EVQTSELKAEVASQK
	1417	IVITGDAALDHDQALAQAIR
	1418	IVITGDAALDHDQALAQAIR[162]
	1419	VRPAELEQFESTIGFK
	1420	QAGASVLPVETEAQEHVVAQK
	1421	QAGASVLPVETEAQEHVVAQK[134]
	1422	SLDGAPIGVVDQSPPGEGSVPGPGVISYTTIQDGR
	1423	NLPWLFTFNVK
	1424	QAGASVLPVETEAQEHVVAQKLPGEK
	1425	VR[162]PAELEQFESTIGFK[134]
	1426	NLPWLFTFNVK[134]
	1427	HLEVQVEVR
	1428	TEMVTISDASQR
	1429	KHLEVQVEVR
	1430	FYPPDPSQLTEDITR
	1431	FLTLGSK[134]
	1432	EQHPDMSVTR
	1433	LVSPEQPPK
P53986	P53986|MOT1_MOUSE	Monocarboxylate transporter 1 - Mus musculus	0.172828	0.688171	14.6045
	1434	AAQSPQQHSSGDPTEEESPV
	1435	SDANTDLIGGSPK
	1436	SDANTDLIGGSPK[134]
	1437	EGKEDEASTDVDEKPK
	1438	LSVFQTINK
	1439	ESLQEAGKSDANTDLIGGSPK
	1440	LSVFQTINK[134]
	1441	SKESLQEAGKSDANTDLIGGSPK
	1442	EGKEDEASTDVDEKPKETMK
Q6P5E4	Q6P5E4|UGGG1_MOUSE	UDP-glucose:glycoprotein glucosyltransferase 1 precursor - Mus musculus	-0.469303	0.236909	7.9948
	1443	AIWAALQTQASSSAK
	1444	AIWAALQTQASSSAK[134]
	1445	LNIQPSETDYAVDIR
	1446	LNIQPSETDYAVDIR[162]
	1447	ISMINNPSQEISDSSTPIFR
	1448	TAAIANSMNYLTK
	1449	TAAIANSMNYLTK[134]
	1450	ILETTTFFQR
	1451	ILETTTFFQR[162]
	1452	IVPEWQDYDQEIK[134]
	1453	VDALLSAQPK
	1454	VDALLSAQPK[134]
	1455	ANPGAWILR[162]
	1456	ANPGAWILR
	1457	QLLYDAIK
	1458	QLLYDAIK[134]
	1459	FLSPLQQNLLK
Q80TH2	Q80TH2|LAP2_MOUSE	Protein LAP2 - Mus musculus	-0.0601158	0.879577	6.0628
	1460	LVTNNIFQPEVMER
	1461	IYDILGDDGPQPPSAAVK
	1462	MVLTNYMFPQQPR[162]
	1463	LVTNNIFQPEVMER[162]
	1464	TMSVSDFNYSR[162]
	1465	IDENQLMYLPDSIGGLR
	1466	MVLTNYMFPQQPR
	1467	LTFIPGFIGSLR[162]
	1468	LTFIPGFIGSLR
Q8BL66	Q8BL66|EEA1_MOUSE	Early endosome antigen 1 - Mus musculus	-0.110623	0.780402	46.988
	1469	AALEQEKESQQLMR
	1470	AAQLATEIADIK
	1471	AAQLATEIADIK[134]
	1472	IQAGEGETAVLNQLQEK
	1473	IQAGEGETAVLNQLQEK[134]
	1474	LQQQSSQAAQELAAEK
	1475	LQQQSSQAAQELAAEK[134]
	1476	LTLAQEDLISNR
	1477	VTNSTELQHQLEK
	1478	AALEQEK[134]ESQQLMR[162]
	1479	TELLQRPGIEDVAVLKK
	1480	DALLAELSTTK
	1481	DALLAELSTTK[134]
	1482	KLDNTTAAVQELGR
	1483	LTASESSLQR[162]
	1484	LTLAQEDLISNR[162]
	1485	VSVQLDQLTAK
	1486	VTNSTELQHQLEK[134]
	1487	IQNLEALLQK[134]
	1488	LTASESSLQR
	1489	MQAAVTELTAVK
	1490	SLGSADELFK
	1491	KLEADALEVK
	1492	LR[162]EAQNDLEQVLR[162]
	1493	LSALQSNYEK[134]
	1494	K[134]LEADALEVK[134]
	1495	IQNLEALLQK
	1496	LSALQSNYEK
	1497	LREAQNDLEQVLR
	1498	MQAAVTELTAVK[134]
	1499	IELNSVKGEVSQAQNTLK
	1500	VSQLDIQIK
	1501	ASKEQALQSLQQQR
	1502	VSQLDIQIK[134]
	1503	EAQNDLEQVLR
	1504	QIEALQGEVK[134]
	1505	SIQELQAAK[134]
	1506	SLGSADELFK[134]
	1507	LQQQSSQAAQELAAEKGK
	1508	EAQNDLEQVLR[162]
	1509	QIEALQGEVK
	1510	LKGSINELTQK
	1511	EKDEQQLQGTINQLK
	1512	SIQELQAAK
	1513	QLSTDLELR
	1514	QLSTDLELR[162]
	1515	ELVQVQTLMDNMTLER
	1516	ELVQVQTLMDNMTLER[162]
	1517	GEVSQAQNTLK
	1518	GEVSQAQNTLK[134]
	1519	GPQEVAVYVQEIQK
	1520	GPQEVAVYVQEIQK[134]
	1521	K[134]LDNTTAAVQELGR[162]
	1522	LTMQVTTLNENLGTVK[134]
	1523	NHALQQQLTQLTEK
	1524	NHALQQQLTQLTEK[134]
	1525	VLSLETSVSELSSQLNESK
	1526	VLSLETSVSELSSQLNESK[134]
	1527	VSVQLDQLTAK[134]
	1528	ADLQNHLDTAQHALQDK
	1529	ADLQNHLDTAQHALQDK[134]
	1530	ASK[134]EQALQSLQQQR[162]
	1531	HLSLEQKVEDLEGHIK
	1532	HYQAVHDAGNDSGHGGEAGLALTR[162]
	1533	KEEENVVLKQEFEK
	1534	KLDNTTAAVQELGRENQSLQIK
	1535	IELNSVK[134]GEVSQAQNTLK[134]
	1536	LQSEHAHLEATINQLR
	1537	LQSEHAHLEATINQLR[162]
	1538	LTLAQEDLISNR[162]NQIGNQNK[134]
	1539	LTMQVTTLNENLGTVK[134]K[134]
	1540	QLQSDLYGKESELLATR
	1541	QQELNKVSVQLDQLTAK
	1542	SVEEK[134]LTLAQEDLISNR[162]
	1543	TELLQRPGIEDVAVLK
	1544	VTHLTEDLNK
	1545	VTHLTEDLNKQTTVIQDLK
	1546	VTHLTEDLNK[134]
	1547	VTHLTEDLNK[134]QTTVIQDLK[134]
	1548	EQALQSLQQQR[162]
	1549	LTMQVTTLNENLGTVK
	1550	YQGLQQQEAK[134]
	1551	LDLQNKSEILENIK
	1552	LDLQNK[134]SEILENIK[134]
	1553	LMEKEQQVADLQLK
	1554	LMEK[134]EQQVADLQLK[134]
	1555	LTMQVTTLNENLGTVKK
	1556	EQALQSLQQQR
	1557	ELEKYQGLQQQEAK
	1558	QLQSDLYGK[134]ESELLATR[162]
	1559	QEVQDLQASLKEEK
	1560	VLSLETSVSELSSQLNESK[134]EK[134]
	1561	AQK[134]DALLAELSTTK[134]
	1562	AKTELLLSAEAAK
	1563	YQGLQQQEAK
	1564	AQKDALLAELSTTK
	1565	TELLLSAEAAK[134]
	1566	LTLAQEDLISNRNQIGNQNK
	1567	QLQSDLYGK
	1568	QKEKDEQQLQGTINQLK
	1569	VLSLETSVSELSSQLNESKEK
	1570	QEVQDLQASLK[134]EEK[134]
	1571	ESVSLLEKEREDLYAK
	1572	EQQVADLQLK[134]
	1573	ELEK[134]YQGLQQQEAK[134]
	1574	TLQASLHQR
	1575	LK[134]GSINELTQK[134]
	1576	SEILENIK[134]
	1577	DDITLLR[162]
	1578	EQQVADLQLK
	1579	DDITLLR
	1580	AK[134]TELLLSAEAAK[134]
	1581	QTTVIQDLK[134]
	1582	AAVLDLEK[134]
	1583	ENQSLQIK[134]
	1584	LAEMEEIK
	1585	QTTVIQDLK
Q9WTI7	Q9WTI7|MYO1C_MOUSE	Myosin-Ic - Mus musculus	-0.365092	0.357514	26.6228
	1586	LLQSNPVLEAFGNAK
	1587	LLQSNPVLEAFGNAK[134]
	1588	VLQSLGSEPIQYAVPVVK[134]
	1589	VLQSLGSEPIQYAVPVVK
	1590	GEELLSPLNLEQAAYAR
	1591	LLGVEGTTLR
	1592	GEELLSPLNLEQAAYAR[162]
	1593	LLGVEGTTLR[162]
	1594	NVLDTSWPTPPPALR
	1595	NVLDTSWPTPPPALR[162]
	1596	YLGLMENLR
	1597	GAPVGGHILSYLLEK[134]
	1598	LGTEEISPR[162]
	1599	NPQSYLYLVK[134]
	1600	QLLLTPSAVVIVEDAK[134]
	1601	YLGLMENLR[162]
	1602	QLLLTPSAVVIVEDAK
	1603	NPQSYLYLVK
	1604	AVASEIFK[134]
	1605	LGTEEISPR
	1606	AVASEIFK
	1607	GAPVGGHILSYLLEK
	1608	GDVVLQSDHVIETLTK[134]
	1609	IIAKGEELLSPLNLEQAAYAR
	1610	TALSADRVNNININQGSITFAGGPGR
	1611	NFHVFYQLLEGGEEETLR
	1612	QK[134]GDVVLQSDHVIETLTK[134]
	1613	DGIIDFTSGSELLITK
	1614	DR[162]LLQSNPVLEAFGNAK[134]
	1615	MSLLQLVEILR
	1616	QKGDVVLQSDHVIETLTK
	1617	GVSFYEVPPHLFAVADTVYR[162]
	1618	VLQSLGSEPIQYAVPVVKYDR
	1619	NFHVFYQLLEGGEEETLRR
	1620	MSLLQLVEILR[162]
	1621	NFHVFYQLLEGGEEETLR[162]R[162]
	1622	TFTWLVR[162]
	1623	GVSFYEVPPHLFAVADTVYR
	1624	KYEAFLQR
	1625	DLQIYSR[162]
	1626	GDVVLQSDHVIETLTK
Q60738	Q60738|ZNT1_MOUSE	Zinc transporter 1 - Mus musculus	0.270634	0.529702	7.1571
	1627	ESALILLQTVPK[134]
	1628	ESALILLQTVPK
	1629	AEGSLPAVVIEIK
	1630	AGVEAGAPPGR
P70355	P70355|P70355_MOUSE	Gag-Pol polyprotein - Mus musculus	-0.203754	0.607598	5.248
	1631	QLLLAGLQNAGR
	1632	QLLLAGLQNAGR[162]
	1633	GITQGPNESPSAFLER
	1634	VKGITQGPNESPSAFLER
	1635	LLATVVSGQR
	1636	AELIALTQALK
	1637	LLATVVSGQR[162]
	1638	IASNQSVDVK
	1639	GITQGPNESPSAFLER[162]
	1640	NNNPSFSEDPGK
	1641	IASNQSVDVK[134]
	1642	IASNQSVDVKK
	1643	NNNPSFSEDPGK[134]
	1644	TLGDLVR[162]
	1645	IASNQSVDVK[134]K[134]
	1646	NHLVLYR
	1647	VK[134]GITQGPNESPSAFLER[162]
	1648	TLGDLVR
	1649	NHLVLYR[162]
	1650	LLATVVSGQR[162]QDR[162]
	1651	VKGITQGPNESPSAFLER[162]
	1652	LLATVVSGQRQDR
A2A790	A2A790|A2A790_MOUSE	Likely ortholog of H. sapiens polycystic kidney disease 1-like - Mus musculus	0.672251	0.118503	5.7252
	1653	IAGNVVVTLPTSTAELDGSR
	1654	MLFFVQNDPPHQLFK
	1655	MLFFVQNDPPHQLFK[134]
	1656	ILDATDQESLELKPTSR
	1657	SVQITLPK
P23116	P23116|EIF3A_MOUSE	Eukaryotic translation initiation factor 3 subunit A - Mus musculus	0.0703354	0.870257	2.1577
	1658	LTSLVPFVDAFQLER[162]
	1659	VLLATLSIPITPER
	1660	LTSLVPFVDAFQLER
	1661	VLLATLSIPITPER[162]
Q00651	Q00651|ITA4_MOUSE	Integrin alpha-4 precursor - Mus musculus	0.72766	0.0910745	6.256
	1662	SPHTTEVVGGAPQHEQIGK
	1663	GIAGTLTDIVK
	1664	NTEEFPPLQPILQQK
	1665	VDGISSTYSQR
	1666	NTEEFPPLQPILQQK[134]
	1667	TYLAVGSMK
Q3TBT0	Q3TBT0|Q3TBT0_MOUSE	NOD-derived CD11c +ve dendritic cells cDNA, RIKEN full-length enriched library, clone:F630222D01 product:integrin alpha M, full insert sequence. (Fragment) - Mus musculus	-0.0248218	0.95012	1.8797
	1668	EGDIQSTVTYDLALDPGR
	1669	EGDIQSTVTYDLALDPGR[162]
	1670	LREGDIQSTVTYDLALDPGR
Q3TD86	Q3TD86|Q3TD86_MOUSE	NOD-derived CD11c +ve dendritic cells cDNA, RIKEN full-length enriched library, clone:F630047G22 product:integrin alpha M, full insert sequence - Mus musculus	-0.712093	0.0727123	1.9948
	1671	GFGQSVVQLGGTSVVVAAPQEAK
	1672	GFGQSVVQLGGTSVVVAAPQEAK[134]
Q3UH76	Q3UH76|Q3UH76_MOUSE	14 days pregnant adult female placenta cDNA, RIKEN full-length enriched library, clone:M5C1068G03 product:plexin B2, full insert sequence - Mus musculus	-0.802874	0.0430299	17.8067
	1673	DGLVATAVLHR
	1674	DGLVATAVLHR[162]
	1675	VYLAPDGTSAEYGSIPVDINKK
	1676	VATVGLVTSTR[162]PDGER[162]
	1677	VATVGLVTSTRPDGER
	1678	SFVASNDER[162]
	1679	VYLAPDGTSAEYGSIPVDINK
	1680	VYLAPDGTSAEYGSIPVDINK[134]
	1681	AEETGHWLWSR
	1682	LGHSPPHVQFTYQQPQPLSVEPR
	1683	AEETGHWLWSR[162]
	1684	VYLAPDGTSAEYGSIPVDINK[134]K[134]
	1685	EAFEAYSDHTTFK
	1686	EAFEAYSDHTTFK[134]
	1687	FAMVVIAEPLR[162]
	1688	FAMVVIAEPLR
	1689	ALYAVFSR
	1690	SFVASNDER
	1691	LFYEDGSGEK[134]
	1692	ALYAVFSR[162]
	1693	EASPNPEEGIIR
	1694	LFYEDGSGEK
	1695	EASPNPEEGIIR[162]
	1696	VGVSQQPEDSQQDLPGER
	1697	YYDEIINALEEDPAAQK
	1698	AITEIYLTR[162]
	1699	LQQIAAALENK[134]
	1700	LQQIAAALENKVTDL
	1701	VGVSQQPEDSQQDLPGER[162]
	1702	YFFDFLDEQAEK[134]
	1703	YYDEIINALEEDPAAQK[134]
	1704	QMVQVSDQDMNTHLAEISR[162]
	1705	QMVQVSDQDMNTHLAEISR
	1706	LQQIAAALENK
	1707	YFFDFLDEQAEK
	1708	DTAHNLPEFIVK[134]
	1709	INTLMHYNVR[162]
	1710	AITEIYLTR
	1711	SQLEGLEESVR
	1712	DTAHNLPEFIVK
	1713	SQLEGLEESVR[162]
	1714	DGATLILSK
	1715	LQQIAAALENK[134]VTDL
	1716	INTLMHYNVR
	1717	DGATLILSK[134]
	1718	VFFLPSKDGDKDVMITGK
	1719	VFFLPSK[134]
	1720	MVEDYYK[134]
	1721	VFFLPSK
	1722	MQLAFR
	1723	VFFLPSK[134]DGDK[134]DVMITGK[134]
	1724	TLTETDLYC[174]EPPEVQPPPK
	1725	TLTETDLYC[174]EPPEVQPPPK[134]
Q80UE4	Q80UE4|Q80UE4_MOUSE	Protein 4.1G - Mus musculus	-0.530057	0.181595	1.5113
	1726	SSHETLNVVEEK
	1727	SSHETLNVVEEK[134]
Q8BTY2	Q8BTY2|S4A7_MOUSE	Sodium bicarbonate cotransporter 3 - Mus musculus	0.560141	0.193345	2.5145
	1728	SIATLMTDEIFHDVAYK
	1729	SIATLMTDEIFHDVAYK[134]
	1730	GSLLQIPVK
Q9Z2H5	Q9Z2H5|E41L1_MOUSE	Band 4.1-like protein 1 - Mus musculus	-0.577363	0.145647	1.934
	1731	LSMYGVDLHHAK
	1732	LSMYGVDLHHAK[134]
	1733	FAWPK[134]
Q61543	Q61543|GSLG1_MOUSE	Golgi apparatus protein 1 precursor - Mus musculus	0.270799	0.529451	2.8936
	1734	VAELSSDDFHLDR
	1735	LLELQYFISR
	1736	IIIQESALDYR[162]
	1737	IIIQESALDYR
	1738	LLELQYFISR[162]
	1739	VAELSSDDFHLDR[162]
Q3TYT8	Q3TYT8|Q3TYT8_MOUSE	Adult inner ear cDNA, RIKEN full-length enriched library, clone:F930109F17 product:collectin sub-family member 12, full insert sequence. (Fragment) - Mus musculus	-0.378384	0.340281	13.6119
	1740	NLISNLQQSVDDTSLAIQR
	1741	TLTSNLNDVR[162]
	1742	ALSTNSELSTFR[162]
	1743	ALSTNSELSTFR
	1744	TLTSNLNDVR
	1745	SDILDLR[162]
	1746	QQLQEITEK[134]
	1747	QQLQEITEK
	1748	SDILDLR
	1749	IKNDFQNLQQVFLQAK
	1750	IK[134]NDFQNLQQVFLQAK[134]
	1751	NLISNLQQSVDDTSLAIQR[162]
	1752	LTAVESDLK[134]K[134]
	1753	LQANGDSLVDR
	1754	FSQLEER
	1755	LTAVESDLKK
	1756	NDFQNLQQVFLQAK
	1757	FSQLEER[162]
Q99P91	Q99P91|GPNMB_MOUSE	Transmembrane glycoprotein NMB precursor - Mus musculus	-0.247369	0.533006	12.3693
	1758	VKDVYVITDQIPVFVTMSQK
	1759	GLSVLLSHAK
	1760	GKGLSVLLSHAK
	1761	AYIPISK
	1762	VK[134]DVYVITDQIPVFVTMSQK[134]
	1763	DVLGHEQYPNHMR
	1764	GLSVLLSHAK[134]
	1765	FRDVLGHEQYPNHMR
	1766	DVYVITDQIPVFVTMSQK
	1767	DVYVITDQIPVFVTMSQK[134]
	1768	KWSFVYVFHTLGQYFQK
	1769	AYIPISK[134]
Q9JIS8	Q9JIS8|S12A4_MOUSE	Solute carrier family 12 member 4 - Mus musculus	-0.200751	0.612901	2.5806
	1770	LLTFASQLK
	1771	DNIIPFLR
	1772	LVLLNMPGPPK
	1773	DNIIPFLR[162]
P97333	P97333|NRP1_MOUSE	Neuropilin-1 precursor - Mus musculus	1.38232	0.00132737	14.9512
	1774	IAPSPVVSSGPFLFIK
	1775	TGPIQDHTGDGNFIYSQADENQK
	1776	FVTAVGTQGAISK
	1777	NLSALENYNFELVDGVK
	1778	SFEGNNNYDTPELR
	1779	SSSGVLSMVFYTDSAIAK
	1780	AIIFQGNTNPTDVVLGVFSKPLITR
	1781	FVTAVGTQGAISK[134]
	1782	LYQVIFEGEIGK
	1783	IAPSPVVSSGPFLFIK[134]
O88384	O88384|VTI1B_MOUSE	Vesicle transport through interaction with t-SNAREs homolog 1B - Mus musculus	0.265048	0.538232	35.3448
	1784	ALLLQGTESLNR[162]
	1785	ALLLQGTESLNR
	1786	GLLEDLQGVPER
	1787	GLLEDLQGVPER[162]
	1788	YAPLTFR
	1789	IATETDQIGTEIIEELGEQR
	1790	LVNTNENLSK
	1791	LLGTAGTEEK[134]
	1792	LLGTAGTEEK
	1793	STPLTAAPGGR
	1794	LVNTNENLSK[134]
	1795	STPLTAAPGGR[162]
A0PJB3	A0PJB3|A0PJB3_MOUSE	Niban protein (Fragment) - Mus musculus	-0.0248632	0.950037	15.3348
	1796	VLTSEEEYSLLSDK
	1797	VLTSEEEYSLLSDK[134]
	1798	LVMEELLPTLQTDLLPK
	1799	NDFAVESYESK[134]
	1800	SDMDQIVTSK[134]
	1801	AFPVYLWQPYLR[162]
	1802	LVMEELLPTLQTDLLPK[134]
	1803	NDFAVESYESK
	1804	AFPVYLWQPYLR
	1805	NSQPFVLLPK
	1806	VITEAAILKK
	1807	NSQPFVLLPK[134]
	1808	DLTSQFLK[134]
	1809	SDMDQIVTSK
	1810	DLTSQFLK
	1811	VSAILPGAPDNELPSNEVFQEPEEK
	1812	QYDYDSSTIR
	1813	QYDYDSSTIR[162]
	1814	VITEAAILK[134]
	1815	VITEAAILK
	1816	NFSPYYSR
	1817	LLDLQSR[162]
P11688	P11688|ITA5_MOUSE	Integrin alpha-5 precursor - Mus musculus	-0.540033	0.173513	11.396
	1818	VTAPLEAEYSGLVR
	1819	VTAPLEAEYSGLVR[162]
	1820	ILESSLYSAKGEEPVEYK
	1821	TPDFFGSALR[162]
	1822	SLQWFGATVR
	1823	TPDFFGSALR
	1824	DGVSVLVGAPK
	1825	SLQWFGATVR[162]
	1826	DGVSVLVGAPK[134]
	1827	FTVPHLQDTK
	1828	FTVPHLQDTKK
	1829	AGTSLWGGLR[162]
	1830	ILESSLYSAK
	1831	AGTSLWGGLR
	1832	DLDGNGYPDLIVGSFGVDK
	1833	FTVPHLQDTK[134]
	1834	ILESSLYSAK[134]GEEPVEYK[134]
	1835	ILESSLYSAK[134]
	1836	DLDGNGYPDLIVGSFGVDK[134]
	1837	APMDSHGLRPVLHYQSK
	1838	FTVPHLQDTK[134]K[134]
P18052	P18052|PTPRA_MOUSE	Receptor-type tyrosine-protein phosphatase alpha precursor - Mus musculus	-0.154801	0.696439	7.9614
	1839	AEGILDVFQTVK
	1840	GMINIIAAVQK
	1841	TEDVEPQSVPLLAR
	1842	VLQIIPYEFNR
	1843	VLQIIPYEFNR[162]
	1844	AEGILDVFQTVK[134]
	1845	TEDVEPQSVPLLAR[162]
	1846	VKAEGILDVFQTVK
	1847	GMINIIAAVQK[134]
	1848	VVQEYIDAFSDYANFK
Q3TD68	Q3TD68|Q3TD68_MOUSE	NOD-derived CD11c +ve dendritic cells cDNA, RIKEN full-length enriched library, clone:F630049F01 product:niban protein, full insert sequence. (Fragment) - Mus musculus	-0.0692159	0.86152	2.4838
	1849	EAQPLEAEAPGVDLGILPEGR
	1850	EKEAQPLEAEAPGVDLGILPEGR
	1851	EAQPLEAEAPGVDLGILPEGR[162]
	1852	EK[134]EAQPLEAEAPGVDLGILPEGR[162]
Q3UT74	Q3UT74|Q3UT74_MOUSE	2 cells egg cDNA, RIKEN full-length enriched library, clone:B020011E01 product:integrin alpha 9, full insert sequence. (Fragment) - Mus musculus	1.66549	0.000109923	8.3857
	1853	LSPGGAEMFQVQDMVVSQEK
	1854	DSSSVIQFMAR
	1855	LLLSSVDEK
Q8VD58	Q8VD58|EVI2B_MOUSE	EVI2B protein precursor - Mus musculus	0.530002	0.218413	9.009
	1856	ASVVSLMTWKPSK
	1857	ASVVSLMTWK[134]PSK[134]
	1858	STLLADDLEVK
	1859	STLLADDLEVK[134]
	1860	LFESSEHINDTSNLK[134]
	1861	LFESSEHINDTSNLK
	1862	RASVVSLMTWKPSK
Q9JL26	Q9JL26|FMNL_MOUSE	Formin-like protein 1 - Mus musculus	0.0823042	0.848428	21.4808
	1863	AGSVSLDSVLGDVR
	1864	LQSLDALLEMK
	1865	VLQELDMNDFEEHFK
	1866	AGSVSLDSVLGDVR[162]
	1867	FSESTPMGTSR[162]
	1868	SK[134]PLDQSVEDLSK[134]
	1869	TAQEAYESVVEYFGENPK
	1870	GPGDVVSIEILPGAAATPSGDDAQAPR
	1871	SKPLDQSVEDLSK
	1872	RQQMDLISELKR
	1873	VASDWMSNLGFK
	1874	FSESTPMGTSR
	1875	QPMPAAGELEER[162]
	1876	LQSLDALLEMK[134]
	1877	SYLDTGGVSR[162]
	1878	SYLDTGGVSR
	1879	NPPAAYIQK
	1880	RPPGPPLPVTTDLAL
	1881	RQQMDLISELK
	1882	KVASDWMSNLGFK
	1883	NPPAAYIQK[134]
	1884	FLPTDYER[162]
	1885	R[162]QQMDLISELK[134]
	1886	RRPPGPPLPVTTDLAL
	1887	R[162]PPGPPLPVTTDLAL
	1888	LKSYLDTGGVSR
	1889	TILIEANR[162]
	1890	TILIEANR
	1891	R[162]R[162]PPGPPLPVTTDLAL
	1892	VLQELDMNDFEEHFK[134]
	1893	TAQEAYESVVEYFGENPK[134]
	1894	ILRGPGDVVSIEILPGAAATPSGDDAQAPR
	1895	ILR[162]GPGDVVSIEILPGAAATPSGDDAQAPR[162]
	1896	NAVLEHMEELQEQVATLTER
	1897	TTSPSMFFSLFSR[162]
	1898	NAVLEHMEELQEQVATLTER[162]
	1899	TTSPSMFFSLFSR
P57716	P57716|NICA_MOUSE	Nicastrin precursor - Mus musculus	-0.385071	0.331816	21.3277
[truncated: 7,159 more rows]
