# Supplementary material for: Analysis of the Membrane Proteome of Ciprofloxacin-Resistant Macrophages by Stable Isotope Labeling with Amino Acids in Cell Culture (SILAC)
Source: PLoS One. 2013 Mar 7;8(3):e58285. doi: 10.1371/journal.pone.0058285 (PMC3591400; doi:10.1371/journal.pone.0058285)
Supplement: Table S2 — List of proteins represented by only 1 or 2 peptides using a 0.95 significancy threshold [P-value]). (386 proteins in fraction F1, 381 proteins in fraction F2). (XLS) [file pone.0058285.s003.xls]

## Sheet: F1-max2peptides
Acc. Nr.	Protein entry	Protein Name	log2(L/H)	P-value	% sequence coverage
Q8VBW5	Q8VBW5|BBX_MOUSE	HMG box transcription factor BBX - Mus musculus	N_A	N_A	1.2128
	1	K[134]TGNMSSESTK[134]
Q8R429	Q8R429|AT2A1_MOUSE	Sarcoplasmic/endoplasmic reticulum calcium ATPase 1 - Mus musculus	0.055358	0.947388	2.8169
	2	VDQSILTGESVSVIK[134]
	3	NMLFSGTNIAAGK[134]
Q3TYD6	Q3TYD6|LMTK2_MOUSE	Serine/threonine-protein kinase LMTK2 precursor - Mus musculus	0.885849	0.291	1.6315
	4	VLLGETYTGTSVAR
	5	VGDYGIGFSR[162]
O55100	O55100|SNG1_MOUSE	Synaptogyrin-1 - Mus musculus	1.05186	0.209911	5.1282
	6	AGGAFDPYTLVR
	7	AGGAFDPYTLVR[162]
Q8BTM8	Q8BTM8|FLNA_MOUSE	Filamin-A - Mus musculus	N_A	N_A	0.64224
	8	VTAQGPGLEPSGNIANK[134]
Q9WTS4	Q9WTS4|TEN1_MOUSE	Teneurin-1 - Mus musculus	0.259914	0.7567	0.69572
	9	VTSMQAVINETPLPIDLYR[162]
	10	VTSMQAVINETPLPIDLYR
P70227	P70227|ITPR3_MOUSE	Inositol 1,4,5-trisphosphate receptor type 3 - Mus musculus	-0.298576	0.611656	0.86142
	11	LVAVPHGNDIASLFELDPTTLQK[134]
Q9EQJ0	Q9EQJ0|TPC1_MOUSE	Two pore calcium channel protein 1 - Mus musculus	1.17174	0.162499	1.836
	12	GSVPGPAAQQPPGSR
	13	GSVPGPAAQQPPGSR[162]
P03995	P03995|GFAP_MOUSE	Glial fibrillary acidic protein - Mus musculus	6.35224	3.68594e-14	2.5581
	14	LALDIEIATYR
Q7TN13	Q7TN13|Q7TN13_MOUSE	Cad protein (Fragment) - Mus musculus	-0.149198	0.799725	3.631
	15	EAAAGNIGGQTVR[162]
	16	GTEPSALPFVDPNAR[162]PLAPEVSIK[134]
A2AFG7	A2AFG7|A2AFG7_MOUSE	L1 cell adhesion molecule - Mus musculus	0.411917	0.623423	1.36
	17	FQLQATTQQGPGEAIVR
Q6NZJ6	Q6NZJ6|IF4G1_MOUSE	Eukaryotic translation initiation factor 4 gamma 1 - Mus musculus	-0.197293	0.73726	1.3125
	18	SVTAFFNWLR[162]
	19	ER[162]PSQPEGLR[162]K[134]
P11627	P11627|L1CAM_MOUSE	Neural cell adhesion molecule L1 precursor - Mus musculus	0.63431	0.449592	1.5873
	20	NQHGLLLANAYIYVVQLPAR[162]
O08638	O08638|MYH11_MOUSE	Myosin-11 - Mus musculus	-0.00506211	0.993132	0.81136
	21	QLLQANPILEAFGNAK
	22	QLLQANPILEAFGNAK[134]
Q9QZQ1	Q9QZQ1|AFAD_MOUSE	Afadin - Mus musculus	0.00752717	0.992841	0.98901
	23	TQDATGPELILPASIEFR[162]
Q2YDV7	Q2YDV7|Q2YDV7_MOUSE	Nisch protein (Fragment) - Mus musculus	0.427859	0.610047	1.6949
	24	VPLSTVLLDPTR[162]
	25	LTLLNNPLSIIPDYR[162]
Q8CGG8	Q8CGG8|Q8CGG8_MOUSE	Apob protein (Fragment) - Mus musculus	8.3604	0	1.828
	26	GFEPTLEALFGK
	27	LFSGSNTLHLVSTTK
A2AF47	A2AF47|DOC11_MOUSE	Dedicator of cytokinesis protein 11 - Mus musculus	-0.494973	0.399971	1.206
	28	LVEPLDYENVITQR[162]
	29	IIQDSDK[134]VNAK[134]
Q8VBT6	Q8VBT6|Q8VBT6_MOUSE	Apolipoprotein B48 receptor - Mus musculus	-0.0799357	0.89188	2.5478
	30	FPIQTLEAER[162]
	31	VVGEEAQEVLEGLR
Q0VGY8	Q0VGY8|TANC1_MOUSE	Protein TANC1 - Mus musculus	0.346329	0.679736	0.53879
	32	FQQQSNPPNR
	33	FQQQSNPPNR[162]
Q3V2X2	Q3V2X2|Q3V2X2_MOUSE	Adult male hippocampus cDNA, RIKEN full-length enriched library, clone:C630031M24 product:KIDINS220 homolog (Fragment) - Mus musculus	0.838928	0.317311	1.7782
	34	SILTQIFGAR[162]
	35	SILTQIFGAR
	36	NIEVVELLLDK
Q640N3	Q640N3|RHG30_MOUSE	Rho GTPase-activating protein 30 - Mus musculus	0.109889	0.895785	1.2716
	37	ILEVLQELPIQNYR[162]
Q9WU60	Q9WU60|ATRN_MOUSE	Attractin precursor - Mus musculus	0.920064	0.272766	0.70028
	38	LTLTPWVGLR[162]
	39	LTLTPWVGLR
Q7TT50	Q7TT50|MRCKB_MOUSE	Serine/threonine-protein kinase MRCK beta - Mus musculus	0.0285888	0.972815	0.81728
	40	GPGAASEHQQEISK
	41	GPGAASEHQQEISK[134]
Q4QRL3	Q4QRL3|CC88B_MOUSE	Coiled-coil domain-containing protein 88B - Mus musculus	0.897344	0.284785	1.0128
	42	RTEAEAHQEAEAQAR
Q3UH60	Q3UH60|Q3UH60_MOUSE	Adult male brain UNDEFINED_CELL_LINE cDNA, RIKEN full-length enriched library, clone:M5C1079K13 product:Hypothetical AMP-dependent synthetase and ligase containing protein homolog - Mus musculus	0.346232	0.679821	1.0165
	43	NQTPAPTAAQTSAPSK[134]
	44	NQTPAPTAAQTSAPSK
Q6ZQ68	Q6ZQ68|Q6ZQ68_MOUSE	MKIAA0687 protein (Fragment) - Mus musculus	0.39484	0.637892	1.1952
	45	LTANETQSASSTLQK[134]
	46	LTANETQSASSTLQK
Q9Z2H5	Q9Z2H5|E41L1_MOUSE	Band 4.1-like protein 1 - Mus musculus	-0.588083	0.317311	1.3652
	47	LSMYGVDLHHAK[134]
Q3U7M6	Q3U7M6|Q3U7M6_MOUSE	Bone marrow macrophage cDNA, RIKEN full-length enriched library, clone:I830080K19 product:integrin alpha 5 (fibronectin receptor alpha), full insert sequence. (Fragment) - Mus musculus	-0.228418	0.697711	5.6604
	48	VYIYLQRPAGIDPTPTLTLTGQDEFSR
	49	VYIYLQR[162]PAGIDPTPTLTLTGQDEFSR[162]
Q3UGM4	Q3UGM4|Q3UGM4_MOUSE	Melanocyte cDNA, RIKEN full-length enriched library, clone:G270070C18 product:solute carrier family 4 (anion exchanger), member 2, full insert sequence. (Fragment) - Mus musculus	0.752954	0.369441	3.0082
	50	GAQTGTLVEEMVAVASGTAGGDDGGAAGRPLTK
O35316	O35316|SC6A6_MOUSE	Sodium- and chloride-dependent taurine and beta-alanine transporter - Mus musculus	N_A	N_A	2.7375
	51	SPGTRPEDEADGKPPQR
P13808	P13808|B3A2_MOUSE	Anion exchange protein 2 - Mus musculus	0.379496	0.651011	1.6168
	52	FLFLLLGPSSANMDYHEIGR[162]
Q80X50	Q80X50|UBP2L_MOUSE	Ubiquitin-associated protein 2-like - Mus musculus	-0.40751	0.488343	1.2647
	53	SQTSSIPQK[134]PQTNK[134]
Q3UT74	Q3UT74|Q3UT74_MOUSE	2 cells egg cDNA, RIKEN full-length enriched library, clone:B020011E01 product:integrin alpha 9, full insert sequence. (Fragment) - Mus musculus	1.78067	0.0337914	8.1761
	54	NC[174]QSEDC[174]AADLQLR
	55	VVEIANGNPEETLVVFEALHNLEPR
Q6A4J8	Q6A4J8|UBP7_MOUSE	Ubiquitin carboxyl-terminal hydrolase 7 - Mus musculus	0.549421	0.512527	2.2665
	56	EVFGTFGIPFLLR
	57	LNTDPMLLQFFK
Q6P5B0	Q6P5B0|RRP12_MOUSE	RRP12-like protein - Mus musculus	-1.55637	0.00813241	3.0116
	58	LGFFTTYFLPLATTLK[134]
	59	NFLPILFNLYGQPVAAGEAAAPR[162]
O70480	O70480|VAMP4_MOUSE	Vesicle-associated membrane protein 4 - Mus musculus	1.15393	0.168984	10.6383
	60	HLNDDDVTGSVK
	61	HLNDDDVTGSVKSER
	62	HLNDDDVTGSVK[134]
Q9CTG6	Q9CTG6|AT132_MOUSE	Probable cation-transporting ATPase 13A2 - Mus musculus	-0.722384	0.219308	0.94098
	63	ELSLLGLLVMR[162]
Q8BTY2	Q8BTY2|S4A7_MOUSE	Sodium bicarbonate cotransporter 3 - Mus musculus	N_A	N_A	1.0638
	64	FLFLLLGPAGK
Q8VDJ3	Q8VDJ3|VIGLN_MOUSE	Vigilin - Mus musculus	0.167992	0.841288	0.94637
	65	IEGDPQGVQQAK[134]
P51432	P51432|PLCB3_MOUSE	1-phosphatidylinositol-4,5-bisphosphate phosphodiesterase beta-3 - Mus musculus	N_A	N_A	1.0535
	66	HR[162]PSTGVPDSSVR[162]
Q4JFC7	Q4JFC7|Q4JFC7_MOUSE	Protein-tyrosine-phosphatase precursor - Mus musculus	2.99844	0.000351393	1.5732
	67	VLAFTSVGDGPLSDPIQVK
	68	TGEQAPASAPR
Q3TBD2	Q3TBD2|Q3TBD2_MOUSE	NOD-derived CD11c +ve dendritic cells cDNA, RIKEN full-length enriched library, clone:F630328I21 product:Similar to MYELOBLAST KIAA0223 (Putative uncharacterized protein) homolog - Mus musculus	0.148883	0.859141	1.6129
	69	AEEEQQGTGPGAGTAASK
	70	AEEEQQGTGPGAGTAASK[134]
Q9QXW9	Q9QXW9|LAT2_MOUSE	Large neutral amino acids transporter small subunit 2 - Mus musculus	-0.118326	0.840537	4.5198
	71	NHPGSDTSPEAEASSGGGGVALKK
	72	NHPGSDTSPEAEASSGGGGVALK[134]K[134]
Q60943	Q60943|I17RA_MOUSE	Interleukin-17 receptor A precursor - Mus musculus	1.05962	0.206568	1.1574
	73	RPTPEEQNPS
	74	R[162]PTPEEQNPS
Q3UFP7	Q3UFP7|Q3UFP7_MOUSE	B16 F10Y cells cDNA, RIKEN full-length enriched library, clone:G370117F08 product:neuropilin, full insert sequence. (Fragment) - Mus musculus	1.69663	0.0431375	2.6284
	75	SPGFPEKYPNSLEC[174]TYIIFAPK
	76	SPGFPEK[134]YPNSLEC[174]TYIIFAPK[134]
Q6ZPS6	Q6ZPS6|AKIB1_MOUSE	Ankyrin repeat and IBR domain-containing protein 1 - Mus musculus	0.606565	0.469665	1.5668
	77	AALSSSELLELGDSLMR[162]
Q6GTM9	Q6GTM9|Q6GTM9_MOUSE	Sema domain, immunoglobulin domain (Ig), transmembrane domain (TM) and short cytoplasmic domain, (Semaphorin) 4D - Mus musculus	1.10989	0.18584	1.5099
	78	DSEPVLTLLLSSK
P26954	P26954|IL3B2_MOUSE	Interleukin-3 receptor class 2 beta chain precursor - Mus musculus	0.660333	0.431214	3.0752
	79	NPALQGPQSR
	80	NPALQGPQSR[162]
	81	K[134]FPYQPLPQAPAIQFFK[134]
P26955	P26955|IL3RB_MOUSE	Cytokine receptor common beta chain precursor - Mus musculus	2.46696	0.00327567	1.6741
	82	LQDSWEDAYSLHTSK
Q00560	Q00560|IL6RB_MOUSE	Interleukin-6 receptor subunit beta precursor - Mus musculus	0.802707	0.338655	1.5267
	83	SNQVLSGNEEDFVR
Q3T9E5	Q3T9E5|Q3T9E5_MOUSE	Activated spleen cDNA, RIKEN full-length enriched library, clone:F830215N16 product:nicastrin, full insert sequence - Mus musculus	0.162969	0.845973	1.1299
	84	LLYGFLVR[162]
	85	LLYGFLVR
O35607	O35607|BMPR2_MOUSE	Bone morphogenetic protein receptor type-2 precursor - Mus musculus	1.00749	0.229781	1.0597
	86	GDHYKPAISHR
	87	GDHYK[134]PAISHR[162]
Q811D0	Q811D0|DLG1_MOUSE	Disks large homolog 1 - Mus musculus	-0.525347	0.371685	1.326
	88	IITGGAAAQDGR
	89	IITGGAAAQDGR[162]
Q9Z1Q9	Q9Z1Q9|SYV_MOUSE	Valyl-tRNA synthetase - Mus musculus	0.505027	0.54718	2.3753
	90	ITPAHDQNDYEVGQR
	91	GALINVPPPFLGLPR[162]
Q8BT38	Q8BT38|Q8BT38_MOUSE	18-day embryo whole body cDNA, RIKEN full-length enriched library, clone:1110001B22 product:erythrocyte protein band 4.1-like 3, full insert sequence - Mus musculus	N_A	N_A	4.6205
	92	IVITGDADIDHDQE
Q569Z5	Q569Z5|DDX46_MOUSE	Probable ATP-dependent RNA helicase DDX46 - Mus musculus	-0.525347	0.371685	0.96899
	93	TIAFLLPMFR[162]
	94	TIAFLLPMFR
Q148V7	Q148V7|K1468_MOUSE	LisH domain and HEAT repeat-containing protein KIAA1468 - Mus musculus	0.0493473	0.953094	1.398
	95	IATIPAFGTIMETVIQR[162]
P15702	P15702|LEUK_MOUSE	Leukosialin precursor - Mus musculus	2.00753	0.0167127	4.0506
	96	VPDEEATTTSGAGGNK
Q80UJ7	Q80UJ7|RB3GP_MOUSE	Rab3 GTPase-activating protein catalytic subunit - Mus musculus	-0.272581	0.643001	1.3252
	97	AANPGC[174]FLEDFVR[162]
Q6P6I8	Q6P6I8|Q6P6I8_MOUSE	Signal-regulatory protein alpha - Mus musculus	-0.0645011	0.912663	2.1611
	98	VVLNSMDVNSK[134]
	99	VVLNSMDVNSK
P46062	P46062|SIPA1_MOUSE	Signal-induced proliferation-associated protein 1 - Mus musculus	-0.0575679	0.922019	1.5429
	100	AHSHEDASR[162]PAATPTR[162]
Q03145	Q03145|EPHA2_MOUSE	Ephrin type-A receptor 2 precursor - Mus musculus	-1.01658	0.0838734	4.1965
	101	FADIVSILDK[134]
	102	FTTEIHPSC[174]VAR[162]
	103	IAYSLLGLK[134]DQVNTVGIPI
A2A430	A2A430|A2A430_MOUSE	Lysosomal membrane glycoprotein 2 - Mus musculus	0.21641	0.796438	2.1687
	104	YLDFIFAVK
	105	YLDFIFAVK[134]
A2AKI5	A2AKI5|A2AKI5_MOUSE	Integrin alpha V - Mus musculus	-0.0575679	0.922019	1.3889
	106	K[134]LHFQVELLLDK[134]LK[134]
P98197	P98197|AT11A_MOUSE	Probable phospholipid-transporting ATPase IH - Mus musculus	0.505027	0.54718	1.9377
	107	INVYNDLNDPVVRPLGSENLLLR
Q8C7X2	Q8C7X2|K0090_MOUSE	Uncharacterized protein KIAA0090 precursor - Mus musculus	-0.0575679	0.922019	2.6078
	108	TTAHFPHPPQC[174]TLLVK[134]
	109	R[162]PEIPTEQSR[162]
Q68FM3	Q68FM3|Q68FM3_MOUSE	Atp9b protein - Mus musculus	0.549421	0.512527	1.4834
	110	RAAYYSSAGPGPGADRR
	111	AAYYSSAGPGPGADR[162]R[162]
A2AU04	A2AU04|A2AU04_MOUSE	Integrin alpha 6 - Mus musculus	1.04935	0.211	3.1164
	112	LRPIPITASVEIQEPSSR
	113	LETTSNQDNLAPITAK
Q9EPE9	Q9EPE9|AT131_MOUSE	Probable cation-transporting ATPase 13A1 - Mus musculus	N_A	N_A	1.25
	114	SPQENLVPC[174]DVLLLR[162]
Q9R1Q7	Q9R1Q7|PLP2_MOUSE	Proteolipid protein 2 - Mus musculus	N_A	N_A	7.8947
	115	HTAAPTDPTDGP
Q3TS50	Q3TS50|Q3TS50_MOUSE	In vitro fertilized eggs cDNA, RIKEN full-length enriched library, clone:7420489N23 product:heterogeneous nuclear ribonucleoprotein U, full insert sequence. (Fragment) - Mus musculus	-0.783308	0.18287	3.3771
	116	SSGPTSLFAVTVAPPGAR[162]
	117	SSGPTSLFAVTVAPPGAR
Q5BL10	Q5BL10|Q5BL10_MOUSE	Kinesin family member 5B - Mus musculus	0.0493473	0.953094	1.7653
	118	QLEESVDSLGEELVQLR[162]
P70704	P70704|AT8A1_MOUSE	Probable phospholipid-transporting ATPase IA - Mus musculus	-0.197293	0.73726	2.0017
	119	TSNLNEELGQVK[134]
	120	SQDPGAVVLGK[134]
Q80X36	Q80X36|Q80X36_MOUSE	Myosin IE - Mus musculus	0.241992	0.772999	0.99368
	121	VFDFLVDSINK[134]
Q3TLJ4	Q3TLJ4|Q3TLJ4_MOUSE	Mammary gland RCB-0527 Jyg-MC(B) cDNA, RIKEN full-length enriched library, clone:G930027D14 product:myosin IE, full insert sequence. (Fragment) - Mus musculus	-0.102656	0.861425	8.5324
	122	SLYTSMAR[162]PPLPR[162]
	123	VLQVSIGPGLPK[134]
Q3UDY0	Q3UDY0|Q3UDY0_MOUSE	Bone marrow macrophage cDNA, RIKEN full-length enriched library, clone:G530024B18 product:Membrane-associated protein HEM-1 (Hematopoietic protein 1) homolog (Fragment) - Mus musculus	0.00752717	0.992841	5.0489
	124	NSTQHLGPVHR[162]
	125	TAVK[134]ELETVLNDEPGLLGPK[134]
Q8R311	Q8R311|CTGE5_MOUSE	Cutaneous T-cell lymphoma-associated antigen 5 homolog - Mus musculus	0.295104	0.725016	4.7497
	126	AQAEQALSEK[134]ESQIETLVTSLLK[134]
	127	AFLSPPTLLEGPLR[162]
Q8BHN3	Q8BHN3|GANAB_MOUSE	Neutral alpha-glucosidase AB precursor - Mus musculus	-0.291457	0.620172	2.2246
	128	HHGPQTLYLPVTLSSIPVFQR[162]
Q3TXS7	Q3TXS7|PSMD1_MOUSE	26S proteasome non-ATPase regulatory subunit 1 - Mus musculus	0.459223	0.584109	1.2592
	129	AAVESLGFILFR[162]
	130	AAVESLGFILFR
Q61699	Q61699|HS105_MOUSE	Heat shock protein 105 kDa - Mus musculus	-0.0355415	0.951808	1.6317
	131	GC[174]ALQC[174]AILSPAFK
	132	GC[174]ALQC[174]AILSPAFK[134]
P98192	P98192|GNPAT_MOUSE	Dihydroxyacetone phosphate acyltransferase - Mus musculus	10.5283	0	2.3599
	133	NVFSDEFIFLPGNTLR
Q69ZG8	Q69ZG8|Q69ZG8_MOUSE	MKIAA1548 protein (Fragment) - Mus musculus	-1.55637	0.00813241	2.5992
	134	TSETSAPFPAPDTINVATR
	135	TSETSAPFPAPDTINVATR[162]
Q6P5F9	Q6P5F9|XPO1_MOUSE	Exportin-1 - Mus musculus	0.549421	0.512527	2.8011
	136	LLSEEVFDFSSGQITQVK
	137	YYGLQILENVIK
Q8BHL3	Q8BHL3|TB10B_MOUSE	TBC1 domain family member 10B - Mus musculus	-0.910011	0.121762	3.7244
	138	R[162]ADGPPASHDGGDR[162]SAAEAR[162]
A1A4C2	A1A4C2|A1A4C2_MOUSE	Atg9a protein (Fragment) - Mus musculus	0.802707	0.338655	5.4878
	139	VPSTMTGSGVDAR
	140	SFSPLQPGAAPQGR
P56399	P56399|UBP5_MOUSE	Ubiquitin carboxyl-terminal hydrolase 5 - Mus musculus	-0.379496	0.518726	2.2145
	141	IFQNAPTDPTQDFSTQVAK[134]
Q5FWZ1	Q5FWZ1|Q5FWZ1_MOUSE	Vacuolar protein sorting 11 - Mus musculus	-0.173045	0.768565	1.594
	142	ASSEEFIPIFANNPR
Q02053	Q02053|UBA1X_MOUSE	Ubiquitin-like modifier-activating enzyme 1 X - Mus musculus	-0.272581	0.643001	1.4178
	143	LAGTQPLEVLEAVQR[162]
A2BE28	A2BE28|A2BE28_MOUSE	LAS1-like - Mus musculus	-0.588083	0.317311	2.1907
	144	LGNELPLAVASTADLVR[162]
P39054	P39054|DYN2_MOUSE	Dynamin-2 - Mus musculus	0.395798	0.637077	3.7931
	145	VYSPHVLNLTLIDLPGITK
	146	C[174]VDLVIQELISTVR[162]
Q9ERK4	Q9ERK4|XPO2_MOUSE	Exportin-2 - Mus musculus	-0.0138465	0.981215	2.2657
	147	IHLAQSLHK[134]
	148	EHDPVGQMVNNPK[134]
Q7TPR4	Q7TPR4|ACTN1_MOUSE	Alpha-actinin-1 - Mus musculus	-0.722384	0.219308	1.3453
	149	VGWEQLLTTIAR[162]
	150	VGWEQLLTTIAR
P57780	P57780|ACTN4_MOUSE	Alpha-actinin-4 - Mus musculus	-0.10758	0.854851	1.864
	151	MAPYQGPDAAPGALDYK[134]
Q3U1G4	Q3U1G4|Q3U1G4_MOUSE	Activated spleen cDNA, RIKEN full-length enriched library, clone:F830002P12 product:Exocyst complex component Sec3, full insert sequence - Mus musculus	-0.352015	0.549452	3.5267
	152	GIEAC[174]TNAADALLQC[174]MNVALR[162]PGHDMLLAVK[134]
Q3TMX7	Q3TMX7|QSOX2_MOUSE	Sulfhydryl oxidase 2 precursor - Mus musculus	10.5283	0	2.3121
	153	VAALDC[174]AEEKNQDVC[174]R
Q9QXK3	Q9QXK3|COPG2_MOUSE	Coatomer subunit gamma-2 - Mus musculus	0.223845	0.789606	1.3777
	154	SIATLAITTLLK[134]
	155	SIATLAITTLLK
Q9D4H1	Q9D4H1|EXOC2_MOUSE	Exocyst complex component 2 - Mus musculus	-0.556374	0.344107	1.6234
	156	ASNTADTLFQEVLGR[162]
Q62165	Q62165|DAG1_MOUSE	Dystroglycan precursor - Mus musculus	2.16799	0.00975933	2.0157
	157	IPSDTFYDNEDTTTDKLK
Q68FL6	Q68FL6|SYMC_MOUSE	Methionyl-tRNA synthetase, cytoplasmic - Mus musculus	N_A	N_A	2.7716
	158	DNVPFHGLVFPC[174]SVLGAEDNYTLVK[134]
Q6PIC6	Q6PIC6|AT1A3_MOUSE	Sodium/potassium-transporting ATPase subunit alpha-3 - Mus musculus	N_A	N_A	2.2705
	159	IISAHGC[174]KVDNSSLTGESEPQTR[162]
Q925E7	Q925E7|2ABD_MOUSE	Serine/threonine-protein phosphatase 2A 55 kDa regulatory subunit B delta isoform - Mus musculus	10.5283	0	4.8565
	160	FECCWNGSDSAIMTGSYNNFFR
Q8BGQ6	Q8BGQ6|K0494_MOUSE	Uncharacterized calcium-binding protein KIAA0494 - Mus musculus	0.0899893	0.914577	3.5124
	161	SAADLLSLPSTVEGLQK
	162	SAADLLSLPSTVEGLQK[134]
P70699	P70699|LYAG_MOUSE	Lysosomal alpha-glucosidase precursor - Mus musculus	0.289955	0.729624	4.7219
	163	EGYIIPLQGPSLTTTESR[162]
	164	QLLWGPALLITPVLEPGK[134]TEVTGYFPK[134]
	165	QLLWGPALLITPVLEPGKTEVTGYFPK
Q0VEI6	Q0VEI6|Q0VEI6_MOUSE	Advillin - Mus musculus	-0.0799357	0.89188	1.9536
	166	AVEVDQQFDGAPVQVR
	167	AVEVDQQFDGAPVQVR[162]
A6H5Z3	A6H5Z3|A6H5Z3_MOUSE	Exoc6b protein - Mus musculus	0.0272239	0.974113	1.4815
	168	VNPVTALTLLEK[134]
	169	VNPVTALTLLEK
Q8VDM4	Q8VDM4|PSMD2_MOUSE	26S proteasome non-ATPase regulatory subunit 2 - Mus musculus	0.48992	0.559231	1.652
	170	VGQAVDVVGQAGKPK
	171	VGQAVDVVGQAGK[134]PK[134]
Q3TZZ7	Q3TZZ7|ESYT2_MOUSE	Extended synaptotagmin-2 - Mus musculus	-0.125739	0.830693	2.6036
	172	FQLSNSGPNSTLK[134]
	173	VIKENLSPK
Q9WVR4	Q9WVR4|FXR2_MOUSE	Fragile X mental retardation syndrome-related protein 2 - Mus musculus	-0.588083	0.317311	2.526
	174	AGYTTDESSSSSLHTTR[162]
Q9JLZ8	Q9JLZ8|SIGIR_MOUSE	Single Ig IL-1-related receptor - Mus musculus	1.16304	0.165642	3.423
	175	KVQYRPVEGDPQTR
Q61545	Q61545|EWS_MOUSE	RNA-binding protein EWS - Mus musculus	-0.146804	0.802872	2.1374
	176	GDATVSYEDPPTAK[134]
	177	GDATVSYEDPPTAK
Q7TMQ7	Q7TMQ7|WDR91_MOUSE	WD repeat-containing protein 91 - Mus musculus	-0.00522087	0.992917	3.6096
	178	LSPAQGPPQAQSSAK[134]
	179	LSPAQGPPQAQSSAK
	180	VGFLSSLLPQSK
Q3TIY5	Q3TIY5|Q3TIY5_MOUSE	12 days pregnant adult female placenta cDNA, RIKEN full-length enriched library, clone:I530027H20 product:1200008D14Rik protein (Similar to PLAKOPHILIN 2), full insert sequence - Mus musculus	N_A	N_A	2.8931
	181	TVLGQQILGHLDSSSLALPSEAR[162]
Q32NY4	Q32NY4|CNNM3_MOUSE	Metal transporter CNNM3 - Mus musculus	0.563921	0.501461	4.0673
	182	ISPQLLLATQR[162]
	183	GLQLSALALAPAEVQVLR[162]
Q61881	Q61881|MCM7_MOUSE	DNA replication licensing factor MCM7 - Mus musculus	-0.722384	0.219308	2.6426
	184	IAQPGDHVSVTGIFLPVLR[162]
P13020	P13020|GELS_MOUSE	Gelsolin precursor - Mus musculus	1.10989	0.18584	2.1795
	185	QTQVSVLPEGGETPLFK
Q8R313	Q8R313|EXOC6_MOUSE	Exocyst complex component 6 - Mus musculus	N_A	N_A	1.3716
	186	ILSSC[174]LLNLIR[162]
Q8K3H0	Q8K3H0|DP13A_MOUSE	DCC-interacting protein 13-alpha - Mus musculus	-0.149198	0.799725	4.8091
	187	VNQSALEAVTPSPSFQQR
	188	HESLR[162]PGGQSR[162]PPTAR[162]
Q8VBZ3	Q8VBZ3|CLPT1_MOUSE	Cleft lip and palate transmembrane protein 1 homolog - Mus musculus	0.00939676	0.991063	4.2169
	189	AQASTAAGALTPAPSTAVSGEDASTVPK[134]
	190	AQASTAAGALTPAPSTAVSGEDASTVPK
Q9R0E2	Q9R0E2|PLOD1_MOUSE	Procollagen-lysine,2-oxoglutarate 5-dioxygenase 1 precursor - Mus musculus	1.33792	0.110758	2.1978
	191	FLGSGGFIGYAPSLSK
	192	FLGSGGFIGYAPSLSK[134]
Q8CAQ8	Q8CAQ8|IMMT_MOUSE	Mitochondrial inner membrane protein - Mus musculus	-1.75801	0.00279536	4.2272
	193	TSSAEMPTIPLGSAVEAIR[162]
	194	VVSQYHELVVQAR[162]
Q3TIN2	Q3TIN2|Q3TIN2_MOUSE	CRL-1722 L5178Y-R cDNA, RIKEN full-length enriched library, clone:I730023H09 product:glutaminyl-tRNA synthetase, full insert sequence - Mus musculus	-0.173045	0.768565	3.7419
	195	LGYFSVDPDSHQGQIVFNR
	196	AINFNFGYAK[134]
Q8R1F1	Q8R1F1|NIBL_MOUSE	Niban-like protein - Mus musculus	-0.870482	0.138819	2.0027
	197	C[174]PTQFPLILWHPYAR[162]
Q9Z2I0	Q9Z2I0|LETM1_MOUSE	Leucine zipper-EF-hand-containing transmembrane protein 1, mitochondrial precursor - Mus musculus	-0.556374	0.344107	1.626
	198	STLQTLPEIVAK[134]
	199	STLQTLPEIVAK
Q8BIJ7	Q8BIJ7|RUFY1_MOUSE	RUN and FYVE domain-containing protein 1 - Mus musculus	-0.436079	0.458374	1.9663
	200	VADSWSAPILTLAR[162]
Q8K2C7	Q8K2C7|Q8K2C7_MOUSE	Amplified in osteosarcoma - Mus musculus	-0.272581	0.643001	1.9449
	201	LQENQSPELVQK[134]
Q91VR5	Q91VR5|DDX1_MOUSE	ATP-dependent RNA helicase DDX1 - Mus musculus	-0.0138465	0.981215	2.5676
	202	ALIVEPSR[162]ELAEQTLNNVK[134]
P55772	P55772|ENTP1_MOUSE	Ectonucleoside triphosphate diphosphohydrolase 1 - Mus musculus	1.25991	0.133145	5.2941
	203	KLPFDQFR
	204	MESEQSADEVLAAVSTSLK
Q3U0V1	Q3U0V1|FUBP2_MOUSE	Far upstream element-binding protein 2 - Mus musculus	-0.588083	0.317311	1.738
	205	SVSLTGAPESVQK[134]
O08795	O08795|GLU2B_MOUSE	Glucosidase 2 subunit beta precursor - Mus musculus	-0.436079	0.458374	1.9194
	206	LWEEQQAAAK[134]
Q8R3D3	Q8R3D3|Q8R3D3_MOUSE	A disintegrin and metallopeptidase domain 8 - Mus musculus	1.78425	0.0334348	3.8788
	207	QVKPTFAPPTPPVKPGTGGTVPGATQGAGGPK
Q3UVK0	Q3UVK0|ERMP1_MOUSE	Endoplasmic reticulum metallopeptidase 1 - Mus musculus	-0.992473	0.09148	1.3363
	208	DYLEHITAIGPR[162]
Q3TH46	Q3TH46|Q3TH46_MOUSE	17 days pregnant adult female amnion cDNA, RIKEN full-length enriched library, clone:I920021I02 product:radixin, full insert sequence. (Fragment) - Mus musculus	0.129518	0.877306	2.2831
	209	NQEQLAAELAEFTAK
	210	NQEQLAAELAEFTAK[134]
Q78IQ7	Q78IQ7|S39A4_MOUSE	Zinc transporter ZIP4 precursor - Mus musculus	1.67495	0.0458753	2.8788
	211	TC[174]VDLPQLLEEAEAAGVSK
	212	TC[174]VDLPQLLEEAEAAGVSK[134]
Q8BN82	Q8BN82|S17A5_MOUSE	Sialin - Mus musculus	0.587573	0.483686	4.2424
	213	GPAGNDDEESSDSTPLLPGAR
	214	GPAGNDDEESSDSTPLLPGAR[162]
Q91WD0	Q91WD0|GP108_MOUSE	Protein GPR108 precursor - Mus musculus	0.702972	0.402063	4.7452
	215	LFISPGLLPEAPTQSGPPK[134]PDPAGTPK[134]
	216	LFISPGLLPEAPTQSGPPKPDPAGTPK
Q505R5	Q505R5|Q505R5_MUSMC	Envelope glycoprotein - Mus musculus castaneus	2.06472	0.0138494	3.4161
	217	DQGPC[174]YDSSVSSGVQGATPGGR
Q8BFW7	Q8BFW7|LPP_MOUSE	Lipoma-preferred partner homolog - Mus musculus	-0.352015	0.549452	2.447
	218	YYEPYYAAGPSYGGR[162]
Q3UDW8	Q3UDW8|HGNAT_MOUSE	Heparan-alpha-glucosaminide N-acetyltransferase - Mus musculus	0.620504	0.459519	3.6585
	219	LINSELGSPSR
	220	ADPLSADYQPETR[162]
P48999	P48999|LOX5_MOUSE	Arachidonate 5-lipoxygenase - Mus musculus	1.81488	0.0305154	2.5223
	221	AVQDLTYSSLC[174]FPEAIK
P26645	P26645|MARCS_MOUSE	Myristoylated alanine-rich C-kinase substrate - Mus musculus	4.08246	1.13719e-06	4.8544
	222	AEDGAAPSPSSETPK
Q3TB75	Q3TB75|Q3TB75_MOUSE	B6-derived CD11 +ve dendritic cells cDNA, RIKEN full-length enriched library, clone:F730209G17 product:Arachidonate 5-lipoxygenase - Mus musculus	1.00753	0.229763	1.7804
	223	NLEAIVSVIAER
Q3U1F9	Q3U1F9|PAG1_MOUSE	Phosphoprotein associated with glycosphingolipid-enriched microdomains 1 - Mus musculus	0.787049	0.348162	3.2634
	224	IPPENAVDEILTAR
Q91VD9	Q91VD9|NDUS1_MOUSE	NADH-ubiquinone oxidoreductase 75 kDa subunit, mitochondrial precursor - Mus musculus	-0.832008	0.157133	2.2008
	225	DDGAAILAAVSNMVQK[134]
A2VCP3	A2VCP3|A2VCP3_MOUSE	P2X purinoceptor (Fragment) - Mus musculus	0.0698115	0.93368	4.6901
	226	LSLSLHDSPPTPGQSEEIQLLHEEVAPK
P23298	P23298|KPCL_MOUSE	Protein kinase C eta type - Mus musculus	0.674952	0.421084	1.4641
	227	FGIDNFEFIR[162]
O35516	O35516|NOTC2_MOUSE	Neurogenic locus notch homolog protein 2 precursor - Mus musculus	0.500307	0.550931	2.4291
	228	LLDEYNVTPSPPGTVLTSALSPVLC[174]GPNR
	229	LLDEYNVTPSPPGTVLTSALSPVLC[174]GPNR[162]
	230	MNDGTTPLILAAR[162]
	231	MNDGTTPLILAAR
	232	YPTPPSQHSYASSNAAER[162]
Q62167	Q62167|DDX3X_MOUSE	ATP-dependent RNA helicase DDX3X - Mus musculus	0.167992	0.841288	3.9275
	233	YTR[162]PTPVQK[134]
	234	YTRPTPVQK
	235	HVINFDLPSDIEEYVHR[162]
Q8K1M6	Q8K1M6|DNM1L_MOUSE	Dynamin-1-like protein - Mus musculus	-0.125739	0.830693	3.504
	236	FISNPNSIILAVTAANTDMATSEALK[134]
P28867	P28867|KPCD_MOUSE	Protein kinase C delta type - Mus musculus	0.241992	0.772999	1.7804
	237	LLAEALNQVTQR[162]
	238	LLAEALNQVTQR
Q9CZD3	Q9CZD3|SYG_MOUSE	Glycyl-tRNA synthetase - Mus musculus	0.790429	0.346095	4.1152
	239	TFFSFPAVVAPFK
	240	C[174]SVLPLSQNQEFMPFVK[134]
Q80VA0	Q80VA0|GALT7_MOUSE	N-acetylgalactosaminyltransferase 7 - Mus musculus	-0.379496	0.518726	3.5008
	241	GLETAYC[174]IDSMGK[134]
	242	GAWDWSMLWK[134]
Q8C886	Q8C886|PKHN1_MOUSE	Probable pleckstrin homology domain-containing family N member 1 - Mus musculus	0.474653	0.571539	4.7354
	243	EVSGSTVPLPLPLDLTK[134]
	244	EVSGSTVPLPLPLDLTK
Q80VL1	Q80VL1|TDRKH_MOUSE	Tudor and KH domain-containing protein - Mus musculus	-0.149198	0.799725	3.0357
	245	SDFLSLPFQAIEC[174]SLAR
	246	SDFLSLPFQAIEC[174]SLAR[162]
P82198	P82198|BGH3_MOUSE	Transforming growth factor-beta-induced protein ig-h3 precursor - Mus musculus	0.521968	0.533821	1.9034
	247	GDELADSALEIFK[134]
	248	GDELADSALEIFK
Q9R049	Q9R049|AMFR_MOUSE	Autocrine motility factor receptor - Mus musculus	0.129518	0.877306	2.9549
	249	TYTGLSGLALLGTIVSAYR[162]
Q8BH59	Q8BH59|CMC1_MOUSE	Calcium-binding mitochondrial carrier protein Aralar1 - Mus musculus	-0.466429	0.427699	2.6588
	250	IAPLAEGALPYNLAELQR
	251	IAPLAEGALPYNLAELQR[162]
Q8BG07	Q8BG07|PLD4_MOUSE	Phospholipase D4 - Mus musculus	-0.373838	0.524978	5.7654
	252	AQPGATTVQEQLR[162]
	253	TSTDLQVLAAHGAQIR[162]
Q6P1B1	Q6P1B1|XPP1_MOUSE	Xaa-Pro aminopeptidase 1 - Mus musculus	-0.102656	0.861425	2.5682
	254	GSLTFEPLTLVPIQTK[134]
Q9D8V0	Q9D8V0|HM13_MOUSE	Minor histocompatibility antigen H13 - Mus musculus	-0.125739	0.830693	3.1746
	255	SSSDMPETITSR[162]
Q9CZW5	Q9CZW5|TOM70_MOUSE	Mitochondrial precursor proteins import receptor - Mus musculus	-0.379496	0.518726	1.8003
	256	NVDLSTFYQNR[162]
Q8VCW4	Q8VCW4|UN93B_MOUSE	Protein unc-93 homolog B1 - Mus musculus	-0.504111	0.391328	2.8428
	257	KPC[174]PYEQALGGDGPEEQ
	258	K[134]PC[174]PYEQALGGDGPEEQ
Q99MB1	Q99MB1|TLR3_MOUSE	Toll-like receptor 3 precursor - Mus musculus	0	1	1.8785
	259	LGTGVQLENLQELLLAK[134]
	260	LGTGVQLENLQELLLAK
P22437	P22437|PGH1_MOUSE	Prostaglandin G/H synthase 1 precursor - Mus musculus	-0.525347	0.371685	2.4917
	261	QLPDVQLLAQQLLLR
Q8K2B3	Q8K2B3|DHSA_MOUSE	Succinate dehydrogenase [ubiquinone] flavoprotein subunit, mitochondrial precursor - Mus musculus	-1.12574	0.0555877	2.1084
	262	LGANSLLDLVVFGR[162]
Q9CPN8	Q9CPN8|IF2B3_MOUSE	Insulin-like growth factor 2 mRNA-binding protein 3 - Mus musculus	-0.525347	0.371685	3.9724
	263	DQTPDENDQVVVK[134]
	264	ALQSGPPQSR[162]
Q8BMQ8	Q8BMQ8|MON1B_MOUSE	Vacuolar fusion protein MON1 homolog B - Mus musculus	-0.502843	0.392521	6.1483
	265	LLDSVEQDPGALLLGAVR[162]
	266	QLPQFTSPELEAPYSR[162]
	267	LLDSVEQDPGALLLGAVR
Q1KYL8	Q1KYL8|Q1KYL8_MOUSE	Gag polyprotein pr65 - Mus musculus	-0.35112	0.550469	2.4209
	268	GPR[162]PQTSLLTLDD
	269	GPRPQTSLLTLDD
P40142	P40142|TKT_MOUSE	Transketolase - Mus musculus	-0.272581	0.643001	4.3339
	270	ILATPPQEDAPSVDIANIR
	271	LAVSQVPR[162]
Q8BRF7	Q8BRF7|SCFD1_MOUSE	Sec1 family domain-containing protein 1 - Mus musculus	-0.687618	0.242301	4.6948
	272	LTSAVSSLPELLEK[134]
	273	ALTDAGC[174]NLSPLQYIK[134]
Q61213	Q61213|Q61213_MOUSE	Gag - Mus musculus	1.84488	0.0278716	2.5393
	274	ELGGPLTNAGLAAAILQSQNR
Q8BK35	Q8BK35|Q8BK35_MOUSE	Adult male pituitary gland cDNA, RIKEN full-length enriched library, clone:5330430H08 product:SIMILAR TO GLIOMA TUMOR SUPPRESSOR CANDIDATE REGION GENE 2 homolog - Mus musculus	-0.0138465	0.981215	6.405
	275	QLALPTSEQAATQESVFR[162]
	276	TTGGLLAEAPNEK
Q8CI11	Q8CI11|GNL3_MOUSE	Guanine nucleotide-binding protein-like 3 - Mus musculus	-0.910011	0.121762	2.6022
	277	DIQVGVIGFPNVGK[134]
Q91X21	Q91X21|K2013_MOUSE	Uncharacterized protein KIAA2013 precursor - Mus musculus	0.862579	0.303859	2.8391
	278	GRPHVYLQR
	279	IQLNNPTER[162]
P32507	P32507|PVRL2_MOUSE	Poliovirus receptor-related protein 2 precursor - Mus musculus	-0.139761	0.812148	4.717
	280	VIAQPENHAEAQEVTIGPQSVAVAR
	281	VIAQPENHAEAQEVTIGPQSVAVAR[162]
Q8VH51	Q8VH51|RBM39_MOUSE	RNA-binding protein 39 - Mus musculus	-0.40751	0.488343	2.8302
	282	VLGVPIIVQASQAEK[134]
P48678	P48678|LMNA_MOUSE	Lamin-A/C - Mus musculus	0.259914	0.7567	1.203
	283	LLEGEEER[162]
	284	LLEGEEER
P34902	P34902|IL2RG_MOUSE	Cytokine receptor common gamma chain precursor - Mus musculus	2.6649	0.00149036	2.71
	285	LNLQNLVIPR
Q3TB92	Q3TB92|MCA32_MOUSE	Mast cell antigen 32 precursor - Mus musculus	1.21002	0.149207	13.8211
	286	GSGDAPAQDELYVNAC[174]K
	287	TQTEQPQEIHYATPVFK
Q3TIR3	Q3TIR3|RIC8A_MOUSE	Synembryn-A - Mus musculus	N_A	N_A	3.5849
	288	AVADALETGEEDAVTEALR[162]
Q3TR36	Q3TR36|Q3TR36_MOUSE	P2X purinoceptor - Mus musculus	0.48992	0.559231	4.3814
	289	YKYVEDYEQGLSGETDQ
Q7M6Y3	Q7M6Y3|PICA_MOUSE	Phosphatidylinositol-binding clathrin assembly protein - Mus musculus	-0.335346	0.568518	3.0303
	290	ATTLSNAVSSLASTGLSLTK[134]
	291	ATTLSNAVSSLASTGLSLTK
Q8C7K6	Q8C7K6|PCYXL_MOUSE	Prenylcysteine oxidase-like precursor - Mus musculus	-0.606886	0.302084	2.2222
	292	FIDDVVSAVLR[162]
	293	FIDDVVSAVLR
Q60864	Q60864|STIP1_MOUSE	Stress-induced-phosphoprotein 1 - Mus musculus	0.0698115	0.93368	2.3941
	294	LAYINPDLALEEK[134]
	295	LAYINPDLALEEK
Q8C561	Q8C561|LMBD2_MOUSE	LMBR1 domain-containing protein 2 - Mus musculus	0.395798	0.637077	2.0173
	296	ESNFSDTTTNWSSK[134]
Q8CBW3	Q8CBW3|ABI1_MOUSE	Abl interactor 1 - Mus musculus	-1.91001	0.00116276	3.3264
	297	K[134]PIDYTVLDDVGHGVK[134]
P17897	P17897|LYSCP_MOUSE	Lysozyme C type P precursor - Mus musculus	10.5283	0	8.1081
	298	STDYGIFQINSR
Q5EG47	Q5EG47|AAPK1_MOUSE	5'-AMP-activated protein kinase catalytic subunit alpha-1 - Mus musculus	-0.102656	0.861425	3.0411
	299	TSC[174]GSPNYAAPEVISGR[162]
Q8BXA5	Q8BXA5|Q8BXA5_MOUSE	16 days embryo head cDNA, RIKEN full-length enriched library, clone:C130052I12 product:CISPLATIN RESISTANCE RELATED PROTEIN CRR9P homolog - Mus musculus	-0.588083	0.317311	2.9685
	300	TVHYLPILFIDQLSNR[162]
Q8QZY1	Q8QZY1|IF3EI_MOUSE	Eukaryotic translation initiation factor 3 subunit E-interacting protein - Mus musculus	0.167992	0.841288	2.8369
	301	VFSDEVQQQAQLSTIR[162]
Q3UHD6	Q3UHD6|SNX27_MOUSE	Sorting nexin-27 - Mus musculus	0.129518	0.877306	4.4527
	302	SINGELYAPLQHVSAVLPGGAADR[162]
Q1PG84	Q1PG84|Q1PG84_MOUSE	PBK1 - Mus musculus domesticus	-0.620504	0.291365	5.3763
	303	ATSLLTQSGLASSAPAK[134]
	304	AVEVISNR[162]
P11983	P11983|TCPA2_MOUSE	T-complex protein 1 subunit alpha B - Mus musculus	0.411917	0.623423	1.7986
	305	YPVNSVNILK[134]
	306	YPVNSVNILK
Q8K0D0	Q8K0D0|PCTK2_MOUSE	Serine/threonine-protein kinase PCTAIRE-2 - Mus musculus	1.05962	0.206568	2.1033
	307	LDSEGIELITK
	308	LDSEGIELITK[134]
P31809	P31809|CEAM1_MOUSE	Carcinoembryonic antigen-related cell adhesion molecule 1 precursor - Mus musculus	-1.27258	0.0304683	1.9194
	309	ATETVYSEVK[134]
Q8CIN4	Q8CIN4|PAK2_MOUSE	Serine/threonine-protein kinase PAK 2 - Mus musculus	0.241992	0.772999	3.8168
	310	SVIDPIPAPVGDSNVDSGAK[134]
Q3TH73	Q3TH73|TTYH2_MOUSE	Protein tweety homolog 2 - Mus musculus	N_A	N_A	4.1353
	311	YYLHC[174]SQSLISPFQQSLTTFQR
Q921T2	Q921T2|TOIP1_MOUSE	Torsin-1A-interacting protein 1 - Mus musculus	-0.0575679	0.922019	3.2692
	312	LEQHSQQPQLSPATSGR[162]
Q64FW2	Q64FW2|RETST_MOUSE	All-trans-retinol 13,14-reductase precursor - Mus musculus	-0.832008	0.157133	3.9409
	313	NLYSDLQALGSK[134]
	314	GATYGADHDLAR[162]
Q9JMA1	Q9JMA1|UBP14_MOUSE	Ubiquitin carboxyl-terminal hydrolase 14 - Mus musculus	0.241992	0.772999	2.6369
	315	AQLFALTGVQPAR[162]
	316	AQLFALTGVQPAR
Q8JZW4	Q8JZW4|CPNE5_MOUSE	Copine-5 - Mus musculus	0.277616	0.740706	1.5177
	317	SDPFLVFYR[162]
	318	SDPFLVFYR
Q8BU33	Q8BU33|ILVBL_MOUSE	Acetolactate synthase-like protein - Mus musculus	-0.832008	0.157133	6.3291
	319	AAVETLGVPC[174]FLGGMSR[162]
	320	NAQVAQSPVLLLGGAASTLLQK[134]R[162]
Q91VX9	Q91VX9|TM168_MOUSE	Transmembrane protein 168 - Mus musculus	1.23857	0.139842	4.7346
	321	INDQYVAVQGAELAK
	322	KINDQYVAVQGAELAK
	323	TVDIEEADPPQLGDFTR
P43252	P43252|PI2R_MOUSE	Prostacyclin receptor - Mus musculus	0.777187	0.354235	2.6506
	324	DPPAPTSLQAK[134]
	325	DPPAPTSLQAK
P11680	P11680|PROP_MOUSE	Properdin precursor - Mus musculus	2.35095	0.00507347	12.2845
	326	MSINC[174]EGTPGQQSR
	327	C[174]GGHC[174]PGEAQQSQAC[174]DTQK
	328	SC[174]SAPAPSHQPPGKPC[174]SGPAYEHK
P19973	P19973|LSP1_MOUSE	Lymphocyte-specific protein 1 - Mus musculus	0.241992	0.772999	3.9394
	329	LQQYTQATESSGR
	330	LQQYTQATESSGR[162]
Q8K4Q7	Q8K4Q7|CERK1_MOUSE	Ceramide kinase - Mus musculus	0.519977	0.535382	2.6365
	331	SPEPGPSAPGADAR[162]
	332	SPEPGPSAPGADAR
Q9WV34	Q9WV34|MPP2_MOUSE	MAGUK p55 subfamily member 2 - Mus musculus	-1.27258	0.0304683	2.3551
	333	TLVLIGAQGVGR[162]
	334	TLVLIGAQGVGR[162]R[162]
Q9ET22	Q9ET22|DPP2_MOUSE	Dipeptidyl-peptidase 2 precursor - Mus musculus	0.0493473	0.953094	3.5573
	335	LYQSC[174]ADPTGC[174]GTGSDAR[162]
A1L3D3	A1L3D3|A1L3D3_MOUSE	Uap1l1 protein - Mus musculus	-0.436079	0.458374	1.9724
	336	FVFDVFQFAK[134]
P59108	P59108|CPNE2_MOUSE	Copine-2 - Mus musculus	-0.272581	0.643001	1.6423
	337	DIVQFVPFR[162]
Q6NSS8	Q6NSS8|Q6NSS8_MOUSE	Mpp6 protein (Fragment) - Mus musculus	-0.910011	0.121762	5.5375
	338	DTITPQQVFVK[134]
	339	ILPSYR[162]DTITPQQVFVK[134]
P97363	P97363|SPTC2_MOUSE	Serine palmitoyltransferase 2 - Mus musculus	-0.950653	0.10598	3.2143
	340	NIGVVVVGFPATPIIESR[162]
	341	NIGVVVVGFPATPIIESR
P05213	P05213|TBA1B_MOUSE	Tubulin alpha-1B chain - Mus musculus	-0.173245	0.768304	5.9867
	342	SIQFVDWC[174]PTGFK[134]
	343	SIQFVDWC[174]PTGFK
	344	LISQIVSSITASLR
	345	LISQIVSSITASLR[162]
Q6DFX2	Q6DFX2|ANTR2_MOUSE	Anthrax toxin receptor 2 precursor - Mus musculus	1.06875	0.202683	2.6694
	346	LANEQIQNAGGLK
	347	LANEQIQNAGGLK[134]
Q3UND0	Q3UND0|SKAP2_MOUSE	Src kinase-associated phosphoprotein 2 - Mus musculus	-0.497796	0.397289	8.6592
	348	GEFAIDGYDVR[162]
	349	DAEEWVQQLK[134]
	350	IYQFTAASPK[134]
	351	GEFAIDGYDVR
Q2YDW2	Q2YDW2|MSTO1_MOUSE	Protein misato homolog 1 - Mus musculus	-0.465226	0.428892	4.4964
	352	TLGDLAEELSR[162]
	353	GAAVQSIPVFGALR[162]
P10810	P10810|CD14_MOUSE	Monocyte differentiation antigen CD14 precursor - Mus musculus	1.16799	0.163849	5.1913
	354	VFPALSTLDLSDNPELGER
P30416	P30416|FKBP4_MOUSE	FK506-binding protein 4 - Mus musculus	0.0698115	0.93368	3.9301
	355	TQLAVC[174]QQR[162]
	356	VLQLYPSNK
P52293	P52293|IMA2_MOUSE	Importin subunit alpha-2 - Mus musculus	-1.12574	0.0555877	2.8355
	357	LLGATELPIVTPALR[162]
O88746	O88746|TOM1_MOUSE	Target of Myb protein 1 - Mus musculus	-0.272581	0.643001	2.6423
	358	QQSTGAIPATQAR[162]
Q8R1Q8	Q8R1Q8|DC1L1_MOUSE	Cytoplasmic dynein 1 light intermediate chain 1 - Mus musculus	N_A	N_A	2.2945
	359	NVLLLGEDGAGK[134]
Q8BPY9	Q8BPY9|FIGL1_MOUSE	Fidgetin-like protein 1 - Mus musculus	0.167992	0.841288	1.757
	360	GILLFGPPGTGK[134]
P16277	P16277|BLK_MOUSE	Tyrosine-protein kinase BLK - Mus musculus	0.493667	0.55623	2.4048
	361	SLDNGGYYISPR[162]
	362	SLDNGGYYISPR
Q9CQF9	Q9CQF9|PCYOX_MOUSE	Prenylcysteine oxidase precursor - Mus musculus	-0.204792	0.727663	6.9307
	363	IAIVGAGIGGTSSAYYLR[162]
	364	AGFSETFLNEMIAPVMK
Q99KQ4	Q99KQ4|NAMPT_MOUSE	Nicotinamide phosphoribosyltransferase - Mus musculus	N_A	N_A	2.6477
	365	NAQLNIEQDVAPH
Q9DCH4	Q9DCH4|EIF3F_MOUSE	Eukaryotic translation initiation factor 3 subunit F - Mus musculus	-0.173045	0.768565	4.7091
	366	VIGLSSDLQQVGGASAR[162]
A2AGT9	A2AGT9|A2AGT9_MOUSE	Rho GTPase activating protein 1 - Mus musculus	-0.298576	0.611656	6.6806
	367	FLLDHQGELFPSTDAQGV
	368	HQIVEVAGDDK[134]YGR[162]
O09117	O09117|SYPL1_MOUSE	Synaptophysin-like protein 1 - Mus musculus	0.93882	0.26311	3.4483
	369	TEIQVNC[174]PK
	370	TEIQVNC[174]PK[134]
Q69ZA1	Q69ZA1|CD2L5_MOUSE	Cell division cycle 2-like protein kinase 5 - Mus musculus	0.240864	0.774028	0.52945
	371	LADFGLAR
P01897	P01897|HA1L_MOUSE	H-2 class I histocompatibility antigen, L-D alpha chain precursor - Mus musculus	2.88439	0.00058563	4.1436
	372	YFETAVSRPGLGEPR
Q99K70	Q99K70|RRAGC_MOUSE	Ras-related GTP-binding protein C - Mus musculus	-0.992473	0.09148	6.5327
	373	MSPNETLFLESTNK[134]
	374	ANDDLADAGLEK[134]
Q3UHG7	Q3UHG7|LCHN_MOUSE	Protein LCHN - Mus musculus	0.63431	0.449592	2.8571
	375	ELYDVYVDNQNVK
	376	ELYDVYVDNQNVK[134]
P32921	P32921|SYWC_MOUSE	Tryptophanyl-tRNA synthetase, cytoplasmic - Mus musculus	-0.247046	0.674422	3.3264
	377	TLIDVLQPLIAEHQAR[162]
P13439	P13439|PYR5_MOUSE	Uridine 5'-monophosphate synthase - Mus musculus	0.259914	0.7567	2.9106
	378	LLSQVADILFQTAK[134]
P08508	P08508|FCGR3_MOUSE	Low affinity immunoglobulin gamma Fc region receptor III precursor - Mus musculus	-0.476412	0.417876	4.2146
	379	VFLEGETITLR[162]
	380	VFLEGETITLR
Q31149	Q31149|Q31149_MOUSE	MHC class I-alpha - Mus musculus	2.11974	0.0115133	3.0137
	381	MYGC[174]DVGSDWR
Q9D8W5	Q9D8W5|PSD12_MOUSE	26S proteasome non-ATPase regulatory subunit 12 - Mus musculus	0.443626	0.596943	2.8509
	382	LQEVIETLLSLEK[134]
Q8BWY3	Q8BWY3|ERF1_MOUSE	Eukaryotic peptide chain release factor subunit 1 - Mus musculus	-0.298576	0.611656	2.2883
	383	GFGGIGGILR[162]
Q8BVR6	Q8BVR6|RSPRY_MOUSE	RING finger and SPRY domain-containing protein 1 precursor - Mus musculus	-0.556374	0.344107	2.6042
	384	QNVDGLVLDTLAVIR[162]
Q8VDL4	Q8VDL4|ADPGK_MOUSE	ADP-dependent glucokinase - Mus musculus	0.329455	0.694534	3.2258
	385	LGPAPVPVGPLSPESR[162]
	386	LGPAPVPVGPLSPESR
Q9CWU2	Q9CWU2|ZDH13_MOUSE	Probable palmitoyltransferase ZDHHC13 - Mus musculus	0.838928	0.317311	1.9293
	387	VIGPEPTGFLLK[134]
	388	VIGPEPTGFLLK
P43883	P43883|ADFP_MOUSE	Adipophilin - Mus musculus	-1.72281	0.00339461	3.7647
	389	LPILNQPTSEIVASAR[162]
	390	LPILNQPTSEIVASAR
Q924S8	Q924S8|SPRE1_MOUSE	Sprouty-related, EVH1 domain-containing protein 1 - Mus musculus	1.45145	0.0836087	3.3784
	391	SSDIRPLPFEDLNAR
Q9Z2X1	Q9Z2X1|HNRPF_MOUSE	Heterogeneous nuclear ribonucleoprotein F - Mus musculus	0.0899893	0.914577	4.0964
	392	ITGEAFVQFASQELAEK[134]
Q99L47	Q99L47|F10A1_MOUSE	Hsc70-interacting protein - Mus musculus	0.109889	0.895785	6.1995
	393	AIEINPDSAQPYK[134]
	394	AIDLFTDAIK
P11798	P11798|KCC2A_MOUSE	Calcium/calmodulin-dependent protein kinase type II alpha chain - Mus musculus	-0.556374	0.344107	3.9749
	395	AGAYDFPSPEWDTVTPEAK[134]
Q9D8U8	Q9D8U8|SNX5_MOUSE	Sorting nexin-5 - Mus musculus	-0.379496	0.518726	3.7129
	396	TTLSTFQSPEFSVTR[162]
Q9QWR8	Q9QWR8|NAGAB_MOUSE	Alpha-N-acetylgalactosaminidase precursor - Mus musculus	0.63431	0.449592	2.6506
	397	INQDPLGIQGR
	398	INQDPLGIQGR[162]
O35887	O35887|CALU_MOUSE	Calumenin precursor - Mus musculus	0.295104	0.725016	4.127
	399	HLVYESDQNK[134]DGK[134]
	400	HLVYESDQNKDGK
P41241	P41241|CSK_MOUSE	Tyrosine-protein kinase CSK - Mus musculus	0.578276	0.490632	2.8889
	401	LLYPPETGLFLVR[162]
	402	LLYPPETGLFLVR
P50396	P50396|GDIA_MOUSE	Rab GDP dissociation inhibitor alpha - Mus musculus	-0.253363	0.666592	4.2506
	403	SPYLYPLYGLGELPQGFAR[162]
	404	SPYLYPLYGLGELPQGFAR
Q61081	Q61081|CDC37_MOUSE	Hsp90 co-chaperone Cdc37 - Mus musculus	-0.525347	0.371685	5.5409
	405	LGPGGLDPVEVYESLPEELQK[134]
Q5SS82	Q5SS82|Q5SS82_MOUSE	Flotillin 2 - Mus musculus	-0.352015	0.549452	2.5701
	406	ISLEIMTLQPR[162]
	407	ISLEIMTLQPR
Q8R5C5	Q8R5C5|ACTY_MOUSE	Beta-centractin - Mus musculus	0.0790532	0.924925	4.2553
	408	TLFSNIVLSGGSTLFK
	409	TLFSNIVLSGGSTLFK[134]
Q9JKV1	Q9JKV1|ADRM1_MOUSE	Protein ADRM1 - Mus musculus	0.294685	0.725391	3.9312
	410	SQSAAVTPSSSTSSAR
	411	SQSAAVTPSSSTSSAR[162]
Q8R570	Q8R570|CA142_MOUSE	t-SNARE coiled-coil homology domain-containing protein C1orf142 homolog - Mus musculus	0.554993	0.508259	4.6005
	412	NLPLFSEGEAQELTQILSK[134]
	413	NLPLFSEGEAQELTQILSK
Q62419	Q62419|SH3G1_MOUSE	Endophilin-A2 - Mus musculus	0.205467	0.806522	3.8043
	414	QAVQILEELADK[134]LK[134]
Q9CQ88	Q9CQ88|TSN31_MOUSE	Tetraspanin-31 - Mus musculus	0.871639	0.298808	5.7143
	415	LQDDTSC[174]SAVC[174]K
	416	LQDDTSC[174]SAVC[174]K[134]
Q9CZ30	Q9CZ30|OLA1_MOUSE	Obg-like ATPase 1 - Mus musculus	0.190385	0.820472	3.7879
	417	IPAFLNVVDIAGLVK[134]
	418	IPAFLNVVDIAGLVK
P97807	P97807|FUMH_MOUSE	Fumarate hydratase, mitochondrial precursor - Mus musculus	-0.494973	0.399971	5.5227
	419	AAAEVNQEYGLDPK[134]
	420	MPIPVIQAFGILK[134]R[162]
Q8BGS0	Q8BGS0|RBM13_MOUSE	MAK16-like protein RBM13 - Mus musculus	-2.12366	0.000304828	6.0811
	421	ALIAAQLDNAIEK[134]ELLER[162]
Q6ZQH4	Q6ZQH4|Q6ZQH4_MOUSE	MKIAA0179 protein (Fragment) - Mus musculus	-1.83201	0.00183806	2.0312
	422	VPDSESEPDTAQR[162]
Q8BG84	Q8BG84|LAIR1_MOUSE	Leukocyte-associated immunoglobulin-like receptor 1 precursor - Mus musculus	0.534699	0.52389	9.1255
	423	AVGAVTSQSTDMAESSTYAAIIRH
Q9JHK5	Q9JHK5|PLEK_MOUSE	Pleckstrin - Mus musculus	-0.213852	0.716125	13.4286
	424	GC[174]VVTSVESSHDVK[134]
	425	VFNHC[174]LTGSGVIDWLVSNK[134]
	426	QQDHFFQAAFLEER[162]
Q9R099	Q9R099|TBL2_MOUSE	Transducin beta-like 2 protein - Mus musculus	-0.556374	0.344107	2.9412
	427	LQQQLTQAQEALK
	428	LQQQLTQAQEALK[134]
Q99KN9	Q99KN9|EPN4_MOUSE	Clathrin interactor 1 - Mus musculus	-0.588083	0.317311	2.2187
	429	HIHITQATETTTTR[162]
P06869	P06869|UROK_MOUSE	Urokinase-type plasminogen activator precursor - Mus musculus	1.25991	0.133145	3.6952
	430	KPSSSVDQQGFQC[174]GQK
Q9CZU6	Q9CZU6|CISY_MOUSE	Citrate synthase, mitochondrial precursor - Mus musculus	-1.27258	0.0304683	5.819
	431	GLVYETSVLDPDEGIR[162]
	432	IVPNILLEQGK[134]
Q8VC04	Q8VC04|T106A_MOUSE	Transmembrane protein 106A - Mus musculus	-0.110972	0.850327	4.5977
	433	QLVALIPYGDQR
	434	QLVALIPYGDQR[162]
O88844	O88844|IDHC_MOUSE	Isocitrate dehydrogenase [NADP] cytoplasmic - Mus musculus	0.312382	0.709626	4.1063
	435	GQETSTNPIASIFAWSR[162]
Q91WU5	Q91WU5|AS3MT_MOUSE	Arsenite methyltransferase - Mus musculus	-0.272581	0.643001	5.3191
	436	FAPDFLFTPVDASLPAPQGR[162]
	437	FAPDFLFTPVDASLPAPQGR
Q9WUQ2	Q9WUQ2|PREB_MOUSE	Prolactin regulatory element-binding protein - Mus musculus	-0.0355415	0.951808	8.8729
	438	NLEAVQTDFSNEPLQK[134]
	439	LR[162]QPPPC[174]YLTAWDSSTFLPLR[162]
Q921F2	Q921F2|TADBP_MOUSE	TAR DNA-binding protein 43 - Mus musculus	-0.102656	0.861425	7.2464
	440	FGGNPGGFGNQGGFGNSR[162]
	441	TSDLIVLGLPWK[134]
Q9CX84	Q9CX84|RGS19_MOUSE	Regulator of G-protein signaling 19 - Mus musculus	0.862542	0.30388	6.0185
	442	LIYEDYVSILSPK[134]
	443	LIYEDYVSILSPK
P68181	P68181|KAPCB_MOUSE	cAMP-dependent protein kinase, beta-catalytic subunit - Mus musculus	-0.102656	0.861425	3.4188
	444	ILQAVEFPFLVR
	445	ILQAVEFPFLVR[162]
A2AFI3	A2AFI3|A2AFI3_MOUSE	RNA binding motif protein, X chromosome - Mus musculus	0.474653	0.571539	4.6512
	446	GFAFVTFESPADAK[134]
Q8QZT1	Q8QZT1|THIL_MOUSE	Acetyl-CoA acetyltransferase, mitochondrial precursor - Mus musculus	-0.722384	0.219308	4.0094
	447	TPIGSFLGSLASQPATK[134]
Q99M54	Q99M54|CDCA3_MOUSE	Cell division cycle-associated protein 3 - Mus musculus	-0.620504	0.291365	6.7669
	448	SPLTILQDDNSPGTLTLR[162]
Q9CQM9	Q9CQM9|GLRX3_MOUSE	Glutaredoxin-3 - Mus musculus	-0.0575679	0.922019	8.0119
	449	TFSNWPTYPQLYVR
	450	YEISSVPTFLFFK
Q9DCA5	Q9DCA5|BXDC2_MOUSE	Brix domain-containing protein 2 - Mus musculus	-1.43608	0.0146074	3.6827
	451	FLVQNIHTLAELK[134]
Q3U7U4	Q3U7U4|CA162_MOUSE	Transmembrane protein C1orf162 homolog - Mus musculus	1.94797	0.0202342	11.3636
	452	NHSSGLEPTIYSQIK
O88968	O88968|TCO2_MOUSE	Transcobalamin-2 precursor - Mus musculus	2.54942	0.0023744	8.8372
	453	APDTPLLQGIADYKPQDGETIELR
	454	TYLDLIFPDC[174]QASR
Q91VA7	Q91VA7|Q91VA7_MOUSE	Tumor-related protein - Mus musculus	-0.960136	0.102541	6.7708
	455	NIANPTAMLLSATNMLR[162]
	456	HPFAQAVGR[162]
	457	NIANPTAMLLSATNMLR
P70279	P70279|SURF6_MOUSE	Surfeit locus protein 6 - Mus musculus	-0.832008	0.157133	2.8169
	458	ESVFALDFLR
	459	ESVFALDFLR[162]
Q9D903	Q9D903|EBP2_MOUSE	Probable rRNA-processing protein EBP2 - Mus musculus	-1.27258	0.0304683	7.1895
	460	QAQAAVLAVLPR[162]
	461	ESYDDVSSFR[162]
Q99N87	Q99N87|RT05_MOUSE	Mitochondrial 28S ribosomal protein S5 - Mus musculus	-0.365756	0.533977	3.2407
	462	SGFLWPGLNVPLIK
	463	SGFLWPGLNVPLIK[134]
Q75VT7	Q75VT7|Q75VT7_MOUSE	SHIDE1 - Mus musculus	0.363008	0.665229	15.3153
	464	MTQEDSVATLDSGPR[162]
	465	KRPTSASSSPEPPEFSTFR
P30993	P30993|C5AR_MOUSE	C5a anaphylatoxin chemotactic receptor - Mus musculus	-0.298576	0.611656	2.8818
	466	NALSEDSVGR[162]
	467	NALSEDSVGR
O54984	O54984|ARSA1_MOUSE	Arsenical pump-driving ATPase - Mus musculus	0.346329	0.679736	9.1954
	468	LLNFPTIVER[162]
	469	GADKVNTFSALLLEPYKPPSTQ
Q8VDS8	Q8VDS8|STX18_MOUSE	Syntaxin-18 - Mus musculus	-0.870482	0.138819	3.8922
	470	LIGEMNSLFDEVR[162]
Q8BNQ3	Q8BNQ3|G137B_MOUSE	Integral membrane protein GPR137B - Mus musculus	0.329455	0.694534	2.0779
	471	SYFFDNPR[162]
	472	SYFFDNPR
Q60737	Q60737|CSK21_MOUSE	Casein kinase II subunit alpha - Mus musculus	-0.125739	0.830693	4.6036
	473	GGPNIITLADIVKDPVSR
Q8BH40	Q8BH40|Q8BH40_MOUSE	Syntaxin-7 - Mus musculus	0.148883	0.859141	8.046
	474	TLNQLGTPQDSPELR[162]QQLQQK[134]
Q8BPS4	Q8BPS4|GP180_MOUSE	Integral membrane protein GPR180 precursor - Mus musculus	N_A	N_A	2.4943
	475	LYLFQAQEWLK
Q9CYX7	Q9CYX7|RRP15_MOUSE	RRP15-like protein - Mus musculus	0.232919	0.78129	3.9146
	476	GVVQLFNAVQK[134]
	477	GVVQLFNAVQK
P31230	P31230|MCA1_MOUSE	Multisynthetase complex auxiliary component p43 - Mus musculus	-0.0799357	0.89188	5.4839
	478	QQSAAASTDSK[134]PIDASR[162]
Q9D6R2	Q9D6R2|IDH3A_MOUSE	Isocitrate dehydrogenase [NAD] subunit alpha, mitochondrial precursor - Mus musculus	N_A	N_A	5.4645
	479	TPYTDVNIVTIR[162]
	480	APIQWEER[162]
Q8VEC4	Q8VEC4|FA26B_MOUSE	Protein FAM26B - Mus musculus	0.223845	0.789606	4.644
	481	AAVAPVTWSVISLLR[162]
	482	AAVAPVTWSVISLLR
P55258	P55258|RAB8A_MOUSE	Ras-related protein Rab-8A - Mus musculus	0.0605947	0.94242	6.7633
	483	ANINVENAFFTLAR[162]
Q61792	Q61792|LASP1_MOUSE	LIM and SH3 domain protein 1 - Mus musculus	-0.542865	0.35595	13.6882
	484	QSFTMVADTPENLR[162]
	485	LK[134]QQSELQSQVR[162]
	486	K[134]PYC[174]NAHYPK[134]
Q920E5	Q920E5|FPPS_MOUSE	Farnesyl pyrophosphate synthetase - Mus musculus	0.129518	0.877306	4.2493
	487	GLTVVQAFQELVEPK
	488	GLTVVQAFQELVEPK[134]
O70433	O70433|FHL2_MOUSE	Four and a half LIM domains protein 2 - Mus musculus	N_A	N_A	6.4516
	489	DLSYKDRHWHEGCFHCSR[162]
O70451	O70451|MOT2_MOUSE	Monocarboxylate transporter 2 - Mus musculus	2.20903	0.00845956	3.5124
	490	ASNAHNPPSDRDKESNI
P62137	P62137|PP1A_MOUSE	Serine/threonine-protein phosphatase PP1-alpha catalytic subunit - Mus musculus	-0.199992	0.733801	13.9394
	491	YGQFSGLNPGGR[162]PITPPR[162]
	492	LLEVQGSR[162]PGK[134]
	493	EIFLSQPILLELEAPLK[134]
Q3U649	Q3U649|Q3U649_MOUSE	Bone marrow macrophage cDNA, RIKEN full-length enriched library, clone:I830135L10 product:similar to PTD016 protein - Mus musculus	0.59249	0.480035	5.0633
	494	STEGSLHPGDVHIQINSGPK[134]
P62141	P62141|PP1B_MOUSE	Serine/threonine-protein phosphatase PP1-beta catalytic subunit - Mus musculus	-0.352015	0.549452	4.893
	495	YQYGGLNSGR[162]PVTPPR[162]
P52592	P52592|EDG5_MOUSE	Sphingosine 1-phosphate receptor Edg-5 - Mus musculus	N_A	N_A	4.8295
	496	GMHMPTSPTFLEGNTVV
P45376	P45376|ALDR_MOUSE	Aldose reductase - Mus musculus	-0.329515	0.575261	4.4304
	497	TIGVSNFNPLQIER[162]
	498	TIGVSNFNPLQIER
Q61990	Q61990|PCBP2_MOUSE	Poly(rC)-binding protein 2 - Mus musculus	-0.436079	0.458374	3.8674
	499	LVVPASQC[174]GSLIGK[134]
Q8BJZ4	Q8BJZ4|RT35_MOUSE	28S ribosomal protein S35, mitochondrial precursor - Mus musculus	-0.910011	0.121762	4.6875
	500	SSSENSVLQTLLQMR[162]
Q3UAS2	Q3UAS2|Q3UAS2_MOUSE	Bone marrow macrophage cDNA, RIKEN full-length enriched library, clone:I830027D23 product:capping protein (actin filament) muscle Z-line, alpha 1, full insert sequence - Mus musculus	-0.40751	0.488343	5.5944
	501	DVQDSVTVSNEIQTTK[134]
Q8BWH0	Q8BWH0|Q8BWH0_MOUSE	13 days embryo lung cDNA, RIKEN full-length enriched library, clone:D430050E18 product:CDNA FLJ10815 FIS, CLONE NT2RP4000989, WEAKLY SIMILAR TO UNC-47 PROTEIN (HYPOTHETICAL 50.0 kDa PROTEIN) homolog - Mus musculus	0.250819	0.764959	2.5918
	502	LLQSPC[174]VDVVPK[134]
	503	LLQSPC[174]VDVVPK
O35682	O35682|MYADM_MOUSE	Myeloid-associated differentiation marker - Mus musculus	0.28983	0.729736	5.3125
	504	TTITTTTSSSTTVGSAR
	505	TTITTTTSSSTTVGSAR[162]
O35295	O35295|PURB_MOUSE	Transcriptional activator protein Pur-beta - Mus musculus	-0.197293	0.73726	5.5556
	506	GGGGGGGGGPGGFQPAPR[162]
P40336	P40336|VP26A_MOUSE	Vacuolar protein sorting-associated protein 26A - Mus musculus	0.0899893	0.914577	3.9755
	507	LFLAGYDPTPTMR[162]
Q9JII6	Q9JII6|AK1A1_MOUSE	Alcohol dehydrogenase [NADP+] - Mus musculus	N_A	N_A	4
	508	DAGHPLYPFNDPY
Q3TP03	Q3TP03|Q3TP03_MOUSE	16 days neonate heart cDNA, RIKEN full-length enriched library, clone:D830048M23 product:Similar to KIAA0247 gene product (Hypothetical sushi domain/SCR repeat/CCP module containing protein), full insert sequence - Mus musculus	0.627407	0.45454	4.6358
	509	VQIVLSEGSAPSGR
	510	VQIVLSEGSAPSGR[162]
Q8BG05	Q8BG05|ROA3_MOUSE	Heterogeneous nuclear ribonucleoprotein A3 - Mus musculus	-0.0880826	0.880939	5.8047
	511	SSGSPYGGGYGSGGGSGGYGSR
	512	SSGSPYGGGYGSGGGSGGYGSR[162]
P20491	P20491|FCERG_MOUSE	High affinity immunoglobulin epsilon receptor subunit gamma precursor - Mus musculus	0.577393	0.491294	17.4419
	513	SQETYETLKHEKPPQ
	514	SQETYETLK[134]HEK[134]PPQ
Q9DB25	Q9DB25|ALG5_MOUSE	Dolichyl-phosphate beta-glucosyltransferase - Mus musculus	-0.0575679	0.922019	7.4074
	515	QLSVVVPSYNEEK[134]
	516	AHLEK[134]ESIAQR[162]
Q3TWL2	Q3TWL2|TM55B_MOUSE	Transmembrane protein 55B - Mus musculus	0.626085	0.455491	7.7465
	517	IINLGPVHPGPLSPEPQPMGVR
Q9CYN9	Q9CYN9|RENR_MOUSE	Renin receptor precursor - Mus musculus	0.0899893	0.914577	5.1429
	518	LFQENSLLNSLPLNSLSR
Q8CDN6	Q8CDN6|TXNL1_MOUSE	Thioredoxin-like protein 1 - Mus musculus	N_A	N_A	5.1903
	519	IDQYQGADAVGLEEK
Q8C1E7	Q8C1E7|T120A_MOUSE	Transmembrane protein 120A - Mus musculus	-0.0575679	0.922019	3.207
	520	LQANC[174]TNSITR[162]
O35639	O35639|ANXA3_MOUSE	Annexin A3 - Mus musculus	0.765554	0.361485	4.9536
	521	GTGTDEDALIEILTTR
Q99L04	Q99L04|DHRS1_MOUSE	Dehydrogenase/reductase SDR family member 1 - Mus musculus	-1.03554	0.0782591	3.8339
	522	ATAQEAQSLGGR[162]
P14152	P14152|MDHC_MOUSE	Malate dehydrogenase, cytoplasmic - Mus musculus	0.326955	0.696736	8.6826
	523	VIVVGNPANTNC[174]LTASK[134]
	524	VIVVGNPANTNC[174]LTASK
	525	FVEGLPINDFSR[162]
Q9D7S9	Q9D7S9|CHMP5_MOUSE	Charged multivesicular body protein 5 - Mus musculus	-0.0138465	0.981215	7.3059
	526	APPPSLTDC[174]IGTVDSR[162]
	527	APPPSLTDC[174]IGTVDSR
Q9WV32	Q9WV32|ARC1B_MOUSE	Actin-related protein 2/3 complex subunit 1B - Mus musculus	0.148755	0.859261	4.8387
	528	ASSEGGAATGAGLDSLHK[134]
Q8R143	Q8R143|PTTG_MOUSE	Pituitary tumor-transforming gene 1 protein-interacting protein precursor - Mus musculus	0.345939	0.680077	7.4713
	529	YGLFK[134]EQNPYEK[134]F
	530	YGLFKEQNPYEKF
P58466	P58466|CTDS1_MOUSE	Carboxy-terminal domain RNA polymerase II polypeptide A small phosphatase 1 - Mus musculus	0.205467	0.806522	6.1303
	531	YADPVADLLDKWGAFR
Q91YP3	Q91YP3|DEOC_MOUSE	Putative deoxyribose-phosphate aldolase - Mus musculus	-0.125739	0.830693	3.7736
	532	IGASSLLSDIER[162]
Q9JIZ9	Q9JIZ9|PLS3_MOUSE	Phospholipid scramblase 3 - Mus musculus	-0.125739	0.830693	4.3919
	533	FSILDADR[162]QPVLR[162]
P22752	P22752|H2A1_MOUSE	Histone H2A type 1 - Mus musculus	0.530329	0.527288	14.6154
	534	VTIAQGGVLPNIQAVLLPK
	535	VTIAQGGVLPNIQAVLLPK[134]
Q9DB34	Q9DB34|CHM2A_MOUSE	Charged multivesicular body protein 2a - Mus musculus	0.885849	0.291	9.4595
	536	KAEATASALADADADLEERLK
Q9DC37	Q9DC37|MFSD1_MOUSE	Major facilitator superfamily domain-containing protein 1 - Mus musculus	0.674704	0.421255	2.3707
	537	AQGGNLNYSAK[134]
	538	AQGGNLNYSAK
Q14DQ1	Q14DQ1|Q14DQ1_MOUSE	2310046O06Rik protein - Mus musculus	1.83145	0.0290296	12.6904
	539	YSSGYSSAEQVNQDVSR
	540	RGPYLVTR
Q8K0V2	Q8K0V2|Q8K0V2_MOUSE	Dcun1d3 protein - Mus musculus	-0.653671	0.266341	3.2895
	541	TNAEESSLQR[162]
Q99KC8	Q99KC8|LHR2A_MOUSE	Loss of heterozygosity 11 chromosomal region 2 gene A protein homolog - Mus musculus	-1.55637	0.00813241	1.261
	542	YLLPAILNPR[162]
Q9CZX7	Q9CZX7|TM55A_MOUSE	Transmembrane protein 55A - Mus musculus	0.329455	0.694534	10.1167
	543	SPLLSASHSGNVTPTAPPYLQESSPR[162]
	544	SPLLSASHSGNVTPTAPPYLQESSPR
Q9Z1Q5	Q9Z1Q5|CLIC1_MOUSE	Chloride intracellular channel protein 1 - Mus musculus	-1.17385	0.0459276	7.4689
	545	LAALNPESNTSGLDIFAK
	546	LAALNPESNTSGLDIFAK[134]
Q9ERB0	Q9ERB0|SNP29_MOUSE	Synaptosomal-associated protein 29 - Mus musculus	-0.298576	0.611656	4.2308
	547	SVFGGFINYFK[134]
	548	SVFGGFINYFK
Q8VEH3	Q8VEH3|ARL8A_MOUSE	ADP-ribosylation factor-like protein 8A - Mus musculus	-0.40751	0.488343	12.9032
	549	NELHNLLDK[134]PQLQGIPVLVLGNK[134]R[162]
Q9CXS4	Q9CXS4|PRR6_MOUSE	Proline-rich protein 6 - Mus musculus	-0.392688	0.504298	15.0794
	550	LLLDTFEYQGLVK[134]
	551	AGAGGGGGAVGPQPSAKPRPKPPPR
Q9EQ06	Q9EQ06|DHB11_MOUSE	Estradiol 17-beta-dehydrogenase 11 precursor - Mus musculus	-0.465226	0.428892	6.0403
	552	SVAGEIVLITGAGHGIGR[162]
O88736	O88736|DHB7_MOUSE	3-keto-steroid reductase - Mus musculus	-0.0355415	0.951808	3.5928
	553	YATDLLNVALNR[162]
	554	YATDLLNVALNR
P62267	P62267|RS23_MOUSE	40S ribosomal protein S23 - Mus musculus	-1.43608	0.0146074	7.6923
	555	VANVSLLALYK[134]
Q791V5	Q791V5|MTCH2_MOUSE	Mitochondrial carrier homolog 2 - Mus musculus	N_A	N_A	5.2805
	556	VLIQVGYEPLPPTIGR[162]
Q8BHZ0	Q8BHZ0|FA49A_MOUSE	Protein FAM49A - Mus musculus	-0.325048	0.580451	4.0248
	557	MSLFYAEATPMLK
Q9CRD2	Q9CRD2|TTC35_MOUSE	Tetratricopeptide repeat protein 35 - Mus musculus	-0.722384	0.219308	4.0404
	558	ILQEDPTNTAAR[162]
Q9D8Y0	Q9D8Y0|EFHD2_MOUSE	EF-hand domain-containing protein 2 - Mus musculus	-0.687618	0.242301	5.4167
	559	VFNPYTEFKEFSR
P47802	P47802|MTX1_MOUSE	Metaxin-1 - Mus musculus	-0.722384	0.219308	5.0473
	560	TSNPWQSPSGTLPALR[162]
Q9D4J1	Q9D4J1|EFHD1_MOUSE	EF-hand domain-containing protein 1 - Mus musculus	-0.221955	0.705861	4.5833
	561	LGAPQTHLGLK[134]
Q8C708	Q8C708|CP054_MOUSE	Transmembrane protein C16orf54 homolog - Mus musculus	1.49749	0.0742599	4.8889
	562	VTLEQISAFWK
P47757	P47757|CAPZB_MOUSE	F-actin-capping protein subunit beta - Mus musculus	-0.272581	0.643001	3.6101
	563	STLNEIYFGK[134]
P35285	P35285|RB22A_MOUSE	Ras-related protein Rab-22A - Mus musculus	0.379496	0.651011	7.2165
	564	R[162]IPSTDANPASGGK[134]
	565	RIPSTDANPASGGK
Q9DCN2	Q9DCN2|NB5R3_MOUSE	NADH-cytochrome b5 reductase 3 - Mus musculus	0.534774	0.523832	10.6312
	566	SVGMIAGGTGITPMLQVIR[162]
	567	LIDK[134]EVISPDTR[162]R[162]
Q9JHL0	Q9JHL0|NTAL_MOUSE	Linker for activation of T-cells family member 2 - Mus musculus	-0.102656	0.861425	15.7635
	568	NRQENAQSSAAAQTYSLAR
	569	MLFSHLEGPESPR[162]
Q99KF1	Q99KF1|TMED9_MOUSE	Transmembrane emp24 domain-containing protein 9 precursor - Mus musculus	-0.910011	0.121762	11.4894
	570	QLVEQVEQIQKEQNYQR
	571	FSLFAGGMLR[162]
Q9JJW6	Q9JJW6|REFP2_MOUSE	RNA and export factor-binding protein 2 - Mus musculus	-0.950653	0.10598	17.4312
	572	LLVSNLDFGVSDADIQELFAEFGTLKK
	573	SLGTADVHFER[162]
Q3TCN2	Q3TCN2|PLBL2_MOUSE	Putative phospholipase B-like 2 precursor - Mus musculus	0.129518	0.877306	3.8721
	574	VLTILEQIPGMVVVADK[134]TAELYK[134]
	575	VLTILEQIPGMVVVADKTAELYK
P97821	P97821|CATC_MOUSE	Dipeptidyl-peptidase 1 precursor - Mus musculus	-0.758008	0.197416	2.5974
	576	NVQGVNYVSPVR[162]
	577	NVQGVNYVSPVR
Q60931	Q60931|VDAC3_MOUSE	Voltage-dependent anion-selective channel protein 3 - Mus musculus	-0.465226	0.428892	10.9541
	578	VNNASLIGLGYTQTLR[162]PGVK[134]
	579	LSQNNFALGYK[134]
P14901	P14901|HMOX1_MOUSE	Heme oxygenase 1 - Mus musculus	-0.40751	0.488343	10.3806
	580	QR[162]PASLVQDTAPAETPR[162]
	581	THPELLVAHAYTR[162]
P63101	P63101|1433Z_MOUSE	14-3-3 protein zeta/delta - Mus musculus	-0.687618	0.242301	19.5918
	582	TAFDEAIAELDTLSEESYKDSTLIMQLLR
	583	GIVDQSQQAYQEAFEISK[134]K[134]
Q9DB73	Q9DB73|NB5R1_MOUSE	NADH-cytochrome b5 reductase 1 - Mus musculus	-0.992473	0.09148	7.2131
	584	LLDK[134]TTVSHNTR[162]
	585	GNFNIQPNK[134]K[134]
Q9WTL2	Q9WTL2|RAB25_MOUSE	Ras-related protein Rab-25 - Mus musculus	0.148883	0.859141	3.7559
	586	AITSAYYR[162]
	587	AITSAYYR
O08583	O08583|THOC4_MOUSE	THO complex subunit 4 - Mus musculus	-0.0138465	0.981215	10.1961
	588	QLPDK[134]WQHDLFDSGFGGGAGVETGGK[134]
P46638	P46638|RB11B_MOUSE	Ras-related protein Rab-11B - Mus musculus	-0.298576	0.611656	13.3028
	589	NNLSFIETSALDSTNVEEAFKNILTEIYR
Q64475	Q64475|H2B1B_MOUSE	Histone H2B type 1-B - Mus musculus	0.838928	0.317311	11.9048
	590	AMGIMNSFVNDIFER[162]
Q9CQ16	Q9CQ16|Q9CQ16_MOUSE	ES cells cDNA, RIKEN full-length enriched library, clone:2400004P05 product:ribosomal protein L27a, full insert sequence - Mus musculus	-0.794533	0.176677	14.8649
	591	NQSFC[174]PTVNLDK[134]LWTLVSEQTR[162]
O55101	O55101|SNG2_MOUSE	Synaptogyrin-2 - Mus musculus	0.505027	0.54718	4.4643
	592	FLSQPQVVTR[162]
	593	FLSQPQVVTR
O35643	O35643|AP1B1_MOUSE	AP-1 complex subunit beta-1 - Mus musculus	0.277616	0.740706	3.1813
	594	LGAPISSGLSDLFDLTSGVGTLSGSYVAPK[134]
Q3U561	Q3U561|Q3U561_MOUSE	2 days neonate thymus thymic cells cDNA, RIKEN full-length enriched library, clone:E430001E01 product:ribosomal protein L10A, full insert sequence - Mus musculus	-1.91001	0.00116276	7.3733
	595	FSVC[174]VLGDQQHC[174]DEAK[134]
Q6PHN9	Q6PHN9|RAB35_MOUSE	Ras-related protein Rab-35 - Mus musculus	0.443626	0.596943	6.4677
	596	ILVGNKNDDPERK
Q3URR0	Q3URR0|CUG2_MOUSE	Cancer-up-regulated gene 2 protein - Mus musculus	N_A	N_A	34.8837
	597	KPHLGLGRC[174]C[174]DLLIHLNC[174]LLFIQR[162]LAEESR[162]
P35282	P35282|RAB21_MOUSE	Ras-related protein Rab-21 - Mus musculus	0.427859	0.610047	5.8559
	598	VNLAIWDTAGQER[162]
Q61411	Q61411|RASH_MOUSE	GTPase HRas precursor - Mus musculus	0.295104	0.725016	7.9365
	599	TGEGFLC[174]VFAINNTK[134]
Q921E2	Q921E2|RAB31_MOUSE	Ras-related protein Rab-31 - Mus musculus	-0.173045	0.768565	7.2165
	600	NAINIEELFQGISR[162]
Q99PT1	Q99PT1|GDIR1_MOUSE	Rho GDP-dissociation inhibitor 1 - Mus musculus	-0.465226	0.428892	7.8431
	601	VAVSADPNVPNVIVTR[162]
Q9CY57	Q9CY57|CA077_MOUSE	Uncharacterized protein C1orf77 homolog - Mus musculus	N_A	N_A	5.2209
	602	ASMQQQQQLASAR[162]
Q9QYF1	Q9QYF1|RDH11_MOUSE	Retinol dehydrogenase 11 - Mus musculus	0.241992	0.772999	4.4304
	603	EIQAVTGNSQVFVR[162]
Q91WB7	Q91WB7|UBTD1_MOUSE	Ubiquitin domain-containing protein 1 - Mus musculus	-0.588083	0.317311	6.1674
	604	LNASLPDTVGQLK[134]R[162]
O70503	O70503|DHB12_MOUSE	Estradiol 17-beta-dehydrogenase 12 - Mus musculus	-0.0355415	0.951808	5.1282
	605	LGEWAVVTGGTDGIGK[134]
Q9CZE3	Q9CZE3|RAB32_MOUSE	Ras-related protein Rab-32 - Mus musculus	-0.992473	0.09148	4.9327
	606	LQLWDIAGQER[162]

## Sheet: F2_max2peptides
Acc. Nr.	Protein entry	Protein Name	log2(L/H)	P-value	% sequence coverage
A2ALL9	A2ALL9|A2ALL9_MOUSE	ATPase, Ca++ transporting, plasma membrane 3 - Mus musculus	0.0495502	0.936453	1.4493
	1	EASDIILTDDNFTSIVK
	2	EASDIILTDDNFTSIVK[134]
O55100	O55100|SNG1_MOUSE	Synaptogyrin-1 - Mus musculus	0.750049	0.227486	5.1282
	3	AGGAFDPYTLVR[162]
	4	AGGAFDPYTLVR
A2AIM8	A2AIM8|A2AIM8_MOUSE	Talin 1 - Mus musculus	-0.0101242	0.983025	0.47226
	5	AVASAAAALVLK[134]
	6	AVASAAAALVLK
A2A430	A2A430|A2A430_MOUSE	Lysosomal membrane glycoprotein 2 - Mus musculus	0.0230325	0.970437	2.1687
	7	YLDFIFAVK
	8	YLDFIFAVK[134]
Q8K0B2	Q8K0B2|LMBD1_MOUSE	LMBR1 domain-containing protein 1 - Mus musculus	-0.0211448	0.964556	3.352
	9	LENTEDIEEVEQHIQTIR
	10	LENTEDIEEVEQHIQTIR[162]
Q8R429	Q8R429|AT2A1_MOUSE	Sarcoplasmic/endoplasmic reticulum calcium ATPase 1 - Mus musculus	0.574139	0.355584	2.8169
	11	VDQSILTGESVSVIK
	12	NMLFSGTNIAAGK
P61028	P61028|RAB8B_MOUSE	Ras-related protein Rab-8B - Mus musculus	0.54185	0.383286	6.7633
	13	SSTNVEEAFFTLAR
	14	SSTNVEEAFFTLAR[162]
P19096	P19096|FAS_MOUSE	Fatty acid synthase - Mus musculus	0.0100537	0.987093	0.51917
	15	TLEAVQDLLEQGR
A0JLR7	A0JLR7|A0JLR7_MOUSE	Ahnak protein (Fragment) - Mus musculus	-0.445626	0.349013	1.1225
	16	AEGPEVDVNLPK
Q64455	Q64455|PTPRJ_MOUSE	Receptor-type tyrosine-protein phosphatase eta precursor - Mus musculus	-1.01012	0.0337681	0.96931
	17	GASDTYVTYLIR[162]
O08547	O08547|SC22B_MOUSE	Vesicle-trafficking protein SEC22b - Mus musculus	-0.161204	0.734777	20.9302
	18	IMVANIEEVLQR
	19	NLGSINTELQDVQR
	20	VADGLPLAASMQEDEQSGR
	21	NLGSINTELQDVQR[162]
Q3UHK6	Q3UHK6|TEN4_MOUSE	Teneurin-4 - Mus musculus	-0.404984	0.394717	0.36088
	22	LAETLYDTTK
Q3UEV6	Q3UEV6|Q3UEV6_MOUSE	Adult retina cDNA, RIKEN full-length enriched library, clone:A930018F23 product:stabilin 1, full insert sequence - Mus musculus	-1.09378	0.0215253	1.5896
	23	ILLGPEGIPVR
O08638	O08638|MYH11_MOUSE	Myosin-11 - Mus musculus	-0.301944	0.525721	0.81136
	24	QLLQANPILEAFGNAK
	25	QLLQANPILEAFGNAK[134]
Q9QZC2	Q9QZC2|PLXC1_MOUSE	Plexin-C1 precursor - Mus musculus	0.249869	0.687648	1.6518
	26	TVLFLGTGDGQLLK
	27	SEQAIGAIAASR
	28	TVLFLGTGDGQLLK[134]
Q3U382	Q3U382|Q3U382_MOUSE	NOD-derived CD11c +ve dendritic cells cDNA, RIKEN full-length enriched library, clone:F630110L08 product:protein tyrosine phosphatase, receptor type, C, full insert sequence - Mus musculus	0	1	1.5044
	29	KRDPPSDPSPLEAEYQR
Q2YDV7	Q2YDV7|Q2YDV7_MOUSE	Nisch protein (Fragment) - Mus musculus	-0.339692	0.4753	0.7533
	30	VPLSTVLLDPTR
Q61879	Q61879|MYH10_MOUSE	Myosin-10 - Mus musculus	-0.50166	0.291762	0.50607
	31	KFDQLLAEEK
Q6DIC7	Q6DIC7|Q6DIC7_MOUSE	Phosphatidylinositol 4-kinase, catalytic, alpha polypeptide - Mus musculus	-0.431951	0.364001	0.97847
	32	ASSSAGNLGVLIPVIAVLTR
	33	ASSSAGNLGVLIPVIAVLTR[162]
O35379	O35379|MRP1_MOUSE	Multidrug resistance-associated protein 1 - Mus musculus	0.274757	0.65842	1.178
	34	SPVYSHFNETLLGVSVIR
Q3UVT5	Q3UVT5|Q3UVT5_MOUSE	Adult male diencephalon cDNA, RIKEN full-length enriched library, clone:9330210B16 product:phosphatidylinositol 4-kinase, catalytic, alpha polypeptide, full insert sequence. (Fragment) - Mus musculus	-0.418404	0.379239	1.9549
	35	TLLLSLLATEIER
Q6PB44	Q6PB44|PTN23_MOUSE	Tyrosine-protein phosphatase non-receptor type 23 - Mus musculus	0.447459	0.471538	1.4775
	36	GAPLVKPLPVNPTDPAVTGPDIFAK
A1L3P4	A1L3P4|A1L3P4_MOUSE	Solute carrier family 9 (Sodium/hydrogen exchanger), isoform 6 - Mus musculus	0.387023	0.533458	2.7066
	37	LVLPMDDSEPALNSLDDTR
Q9JHJ3	Q9JHJ3|CA085_MOUSE	Uncharacterized protein C1orf85 homolog precursor - Mus musculus	-0.630875	0.1849	8.1683
	38	SSIQFSSALVFTR[162]
	39	LLHTADVC[174]QLEVALVGASPR[162]
	40	LLHTADVC[174]QLEVALVGASPR
Q62132	Q62132|PTPRR_MOUSE	Receptor-type tyrosine-protein phosphatase R precursor - Mus musculus	4.9136	2.66454e-15	5.3354
	41	NITDSLSTYINANYIR
	42	TPDSAQPLLQLMLDVEEDR
Q3V2X2	Q3V2X2|Q3V2X2_MOUSE	Adult male hippocampus cDNA, RIKEN full-length enriched library, clone:C630031M24 product:KIDINS220 homolog (Fragment) - Mus musculus	-0.0513469	0.914069	0.84674
	43	SILTQIFGAR
	44	SILTQIFGAR[162]
P03995	P03995|GFAP_MOUSE	Glial fibrillary acidic protein - Mus musculus	9.44833	0	2.5581
	45	LALDIEIATYR
Q3UGM4	Q3UGM4|Q3UGM4_MOUSE	Melanocyte cDNA, RIKEN full-length enriched library, clone:G270070C18 product:solute carrier family 4 (anion exchanger), member 2, full insert sequence. (Fragment) - Mus musculus	-0.161458	0.734374	3.0082
	46	GAQTGTLVEEMVAVASGTAGGDDGGAAGRPLTK
P55012	P55012|S12A2_MOUSE	Solute carrier family 12 member 2 - Mus musculus	0.917538	0.139849	2.6556
	47	AAAAAAAAAAAAAAAGAAGK
	48	GPIVPLNVADQK
Q9Z127	Q9Z127|LAT1_MOUSE	Large neutral amino acids transporter small subunit 1 - Mus musculus	0.505413	0.416086	2.7344
	49	AVATPATAAAEEER
	50	AVATPATAAAEEER[162]
O70496	O70496|CLCN7_MOUSE	Chloride channel protein 7 - Mus musculus	0.356926	0.565759	6.7248
	51	IGQMNNVELDDELLDPEVDPPHTFPK
	52	HLVVVDNHNQVVGLVTR
	53	GGLEELSLAQT
Q91V14	Q91V14|S12A5_MOUSE	Solute carrier family 12 member 5 - Mus musculus	-0.0936231	0.84402	0.96661
	54	LVLLNMPGPPR
	55	LVLLNMPGPPR[162]
Q9DCI3	Q9DCI3|MENTO_MOUSE	MLN64 N-terminal domain homolog - Mus musculus	0.206626	0.739535	4.2553
	56	LLLVQDASER
	57	LLLVQDASER[162]
Q8CGC7	Q8CGC7|SYEP_MOUSE	Bifunctional aminoacyl-tRNA synthetase - Mus musculus	0.24952	0.688061	1.7857
	58	VYEELLAIPVVR
	59	VSETVAFTDVNSILR
P13808	P13808|B3A2_MOUSE	Anion exchange protein 2 - Mus musculus	-0.0618393	0.896599	1.536
	60	ALLQMVEVAGAAEDDPLRR
Q8VDJ3	Q8VDJ3|VIGLN_MOUSE	Vigilin - Mus musculus	-0.559958	0.239282	1.9716
	61	ASVITQVFHVPLEER
	62	GNSLQEILER[162]
Q91YD5	Q91YD5|Q91YD5_MOUSE	Integrin alpha 9 protein - Mus musculus	1.84856	0.00293559	2.3166
	63	VYFVLFGETAGQVSER
	64	WVLVGAPK
Q3TN91	Q3TN91|Q3TN91_MOUSE	Adult male kidney cDNA, RIKEN full-length enriched library, clone:F530007G02 product:ATP-binding cassette, sub-family A (ABC1), member 3, full insert sequence. (Fragment) - Mus musculus	0.394718	0.525352	2.0566
	65	VLMLDEPTSGMDAVSR
Q3T9E5	Q3T9E5|Q3T9E5_MOUSE	Activated spleen cDNA, RIKEN full-length enriched library, clone:F830215N16 product:nicastrin, full insert sequence - Mus musculus	-0.444615	0.350107	1.1299
	66	LLYGFLVR[162]
	67	LLYGFLVR
Q80X50	Q80X50|UBP2L_MOUSE	Ubiquitin-associated protein 2-like - Mus musculus	0.394718	0.525352	1.2647
	68	GGSTTGSQFLEQFK
Q1KYL8	Q1KYL8|Q1KYL8_MOUSE	Gag polyprotein pr65 - Mus musculus	-0.33363	0.483215	2.4209
	69	GPRPQTSLLTLDD
	70	GPR[162]PQTSLLTLDD
Q8BMG7	Q8BMG7|RBGPR_MOUSE	Rab3 GTPase-activating protein non-catalytic subunit - Mus musculus	-0.265054	0.577511	1.6105
	71	VAQFLVIYAPR[162]
	72	APSLQSEPLPR
Q91V35	Q91V35|Q91V35_MOUSE	Protein tyrosin phosphatase receptor type alpha - Mus musculus	-0.277228	0.560156	1.3871
	73	YVNILPYDHSR
Q8BU30	Q8BU30|SYIC_MOUSE	Isoleucyl-tRNA synthetase, cytoplasmic - Mus musculus	0.0785334	0.899444	1.5055
	74	LYLINSPVVR[162]
	75	LLIDPASLR
Q9JJ28	Q9JJ28|FLII_MOUSE	Protein flightless-1 homolog - Mus musculus	-0.459432	0.334284	0.78678
	76	ADLTALFLPR[162]
	77	ADLTALFLPR
Q3TSK3	Q3TSK3|Q3TSK3_MOUSE	12 days embryo male wolffian duct includes surrounding region cDNA, RIKEN full-length enriched library, clone:6720440F18 product:Plasma membrane calcium pump isoform 1b homolog (Fragment) - Mus musculus	-0.0305883	0.948745	10.6897
	78	SSIHNFMTHPEFR[162]
	79	SATSSSPGSPLHSLETSL
Q61549	Q61549|EMR1_MOUSE	EGF-like module-containing mucin-like hormone receptor-like 1 precursor - Mus musculus	N_A	N_A	0.9667
	80	FFEDGQSFR[162]
A0PJF4	A0PJF4|A0PJF4_MOUSE	Ahnak protein (Fragment) - Mus musculus	-1.15391	0.0153084	3.3887
	81	IKGDVPSVGLEGPNIDLQGPEGK
	82	LSSGQISGPEIK[134]
	83	VQANLDTPDINIEGPEAK[134]
Q3U7M6	Q3U7M6|Q3U7M6_MOUSE	Bone marrow macrophage cDNA, RIKEN full-length enriched library, clone:I830080K19 product:integrin alpha 5 (fibronectin receptor alpha), full insert sequence. (Fragment) - Mus musculus	-0.856091	0.0719997	5.6604
	84	VYIYLQRPAGIDPTPTLTLTGQDEFSR
Q3TDD1	Q3TDD1|Q3TDD1_MOUSE	NOD-derived CD11c +ve dendritic cells cDNA, RIKEN full-length enriched library, clone:F630039D01 product:low density lipoprotein receptor, full insert sequence - Mus musculus	0.823122	0.185358	1.7284
	85	NINSINFDNPVYQK
Q6NWW9	Q6NWW9|FND3B_MOUSE	Fibronectin type III domain-containing protein 3B - Mus musculus	-0.352516	0.458795	1.4085
	86	IQAINEIGVGPFSQFIK
Q6GTM9	Q6GTM9|Q6GTM9_MOUSE	Sema domain, immunoglobulin domain (Ig), transmembrane domain (TM) and short cytoplasmic domain, (Semaphorin) 4D - Mus musculus	1.31586	0.0342365	1.5099
	87	DSEPVLTLLLSSK
Q4JFC7	Q4JFC7|Q4JFC7_MOUSE	Protein-tyrosine-phosphatase precursor - Mus musculus	1.35583	0.0291403	0.99633
	88	VLAFTSVGDGPLSDPIQVK
P12023	P12023|A4_MOUSE	Amyloid beta A4 protein precursor - Mus musculus	1.40737	0.0235422	2.0779
	89	ISYGNDALMPSLTETK
	90	ISYGNDALMPSLTETK[134]
Q8BX90	Q8BX90|FND3A_MOUSE	Fibronectin type-III domain-containing protein 3a - Mus musculus	1.42884	0.0215011	1.3356
	91	MTSYIIDSLQPDTTYR
P26954	P26954|IL3B2_MOUSE	Interleukin-3 receptor class 2 beta chain precursor - Mus musculus	0.870033	0.161538	3.1891
	92	LFLPNSIYAAR
	93	KFPYQPLPQAPAIQFFK
Q8VD65	Q8VD65|PI3R4_MOUSE	Phosphoinositide 3-kinase regulatory subunit 4 - Mus musculus	-0.0618393	0.896599	0.95729
	94	GVIDLAALGITGR
Q8BVI5	Q8BVI5|STX16_MOUSE	Syntaxin-16 - Mus musculus	0.0412537	0.947076	2.7607
	95	LTDAFLLLR
	96	LTDAFLLLR[162]
Q9Z1T1	Q9Z1T1|AP3B1_MOUSE	AP-3 complex subunit beta-1 - Mus musculus	-0.620713	0.192077	0.99548
	97	LLTQYILNLGK
	98	LLTQYILNLGK[134]
A7YY80	A7YY80|A7YY80_MOUSE	Epb4.1l3 protein - Mus musculus	-0.378512	0.426345	2.1689
	99	QEDAPMIEPLVPEEKLETK
P63082	P63082|VATL_MOUSE	Vacuolar ATP synthase 16 kDa proteolipid subunit - Mus musculus	0.0809473	0.896371	11.6129
	100	SGTGIAAMSVMR[162]PELIMK[134]
	101	SGTGIAAMSVMRPELIMK
P02088	P02088|HBB1_MOUSE	Hemoglobin subunit beta-1 - Mus musculus	9.44833	0	6.8027
	102	LLVVYPWTQR
Q3UQ39	Q3UQ39|Q3UQ39_MOUSE	15 days embryo head cDNA, RIKEN full-length enriched library, clone:D930024F02 product:weakly similar to Calcium-independent alpha-latrotoxin receptor 3 - Mus musculus	-0.475839	0.317311	9.375
	103	AALPFGLVR[162]
	104	AALPFGLVR
Q3U1W0	Q3U1W0|Q3U1W0_MOUSE	B6-derived CD11 +ve dendritic cells cDNA, RIKEN full-length enriched library, clone:F730119I06 product:colony stimulating factor 2 receptor, beta 2, low-affinity (granulocyte-macrophage), full insert sequence - Mus musculus	-0.389384	0.41318	1.2528
	105	LFLPNSIYVAR[162]
	106	LFLPNSIYVAR
Q6PB66	Q6PB66|LPPRC_MOUSE	Leucine-rich PPR motif-containing protein, mitochondrial precursor - Mus musculus	-0.205675	0.665569	0.71839
	107	NVQGIIDILK
P98197	P98197|AT11A_MOUSE	Probable phospholipid-transporting ATPase IH - Mus musculus	0.932886	0.133342	2.7801
	108	INVYNDLNDPVVRPLGSENLLLR
	109	STQLLELTTK
Q6P6I8	Q6P6I8|Q6P6I8_MOUSE	Signal-regulatory protein alpha - Mus musculus	-0.880745	0.0641791	2.1611
	110	VVLNSMDVNSK
	111	VVLNSMDVNSK[134]
Q9EP71	Q9EP71|RAI14_MOUSE	Ankycorbin - Mus musculus	0.283072	0.648768	1.43
	112	LSENAGIQNLLLSK
Q9R117	Q9R117|TYK2_MOUSE	Non-receptor tyrosine-protein kinase TYK2 - Mus musculus	-0.75048	0.114755	1.0169
	113	LGLEEGTNPFIK
	114	LGLEEGTNPFIK[134]
Q8C7X2	Q8C7X2|K0090_MOUSE	Uncharacterized protein KIAA0090 precursor - Mus musculus	-0.0305883	0.948745	1.3039
	115	FNVEDGEIVQQVR
Q9QUK6	Q9QUK6|TLR4_MOUSE	Toll-like receptor 4 precursor - Mus musculus	0.628031	0.312243	1.1976
	116	NIDLSFNPLK
Q3U5I8	Q3U5I8|Q3U5I8_MOUSE	Bone marrow macrophage cDNA, RIKEN full-length enriched library, clone:I830174P12 product:neuropilin 2, full insert sequence - Mus musculus	-0.677881	0.154272	1.1099
	117	SGEISIDDIR
	118	SGEISIDDIR[162]
Q3TS50	Q3TS50|Q3TS50_MOUSE	In vitro fertilized eggs cDNA, RIKEN full-length enriched library, clone:7420489N23 product:heterogeneous nuclear ribonucleoprotein U, full insert sequence. (Fragment) - Mus musculus	-0.0465083	0.922139	3.3771
	119	SSGPTSLFAVTVAPPGAR
	120	SSGPTSLFAVTVAPPGAR[162]
A2AU04	A2AU04|A2AU04_MOUSE	Integrin alpha 6 - Mus musculus	0.764941	0.21839	1.6499
	121	LRPIPITASVEIQEPSSR
Q64727	Q64727|VINC_MOUSE	Vinculin - Mus musculus	0.0785334	0.899444	1.0319
	122	SLGEIAALTSK
	123	SLGEIAALTSK[134]
Q91XH6	Q91XH6|Q91XH6_MOUSE	Vesicle transport through interaction with t-SNAREs 1B homolog - Mus musculus	0.236676	0.703336	6.8966
	124	QQEANETLAEMEEELR
P70704	P70704|AT8A1_MOUSE	Probable phospholipid-transporting ATPase IA - Mus musculus	-0.431951	0.364001	1.0444
	125	TLVDEVQELEAK
Q60865	Q60865|CAPR1_MOUSE	Caprin-1 - Mus musculus	-0.252981	0.594967	1.5559
	126	LNQDQLDAVSK[134]
	127	LNQDQLDAVSK
Q8BKC5	Q8BKC5|IMB3_MOUSE	Importin subunit beta-3 - Mus musculus	0.323944	0.6022	1.0027
	128	SLVEIADTVPK[134]
	129	SLVEIADTVPK
Q8R311	Q8R311|CTGE5_MOUSE	Cutaneous T-cell lymphoma-associated antigen 5 homolog - Mus musculus	0.801978	0.196907	2.8241
	130	AFLSPPTLLEGPLR
	131	IFEINEER
	132	AFLSPPTLLEGPLR[162]
Q61210	Q61210|ARHG1_MOUSE	Rho guanine nucleotide exchange factor 1 - Mus musculus	0.425091	0.493982	3.6957
	133	LRPLLSQLGGTLSPNLAAPER
	134	ELVPPDTLLSLPK
Q3UPF5	Q3UPF5|Q3UPF5_MOUSE	6 days neonate spleen cDNA, RIKEN full-length enriched library, clone:F420004O17 product:zinc finger CCCH type, antiviral 1, full insert sequence - Mus musculus	-0.418404	0.379239	1.3742
	135	TSAAGFPLVAAQR
Q9JKK1	Q9JKK1|STX6_MOUSE	Syntaxin-6 - Mus musculus	0.581596	0.349371	4.3137
	136	AVNTAQGLFQR
Q3TBQ4	Q3TBQ4|Q3TBQ4_MOUSE	NOD-derived CD11c +ve dendritic cells cDNA, RIKEN full-length enriched library, clone:F630224H15 product:myosin IC, full insert sequence. (Fragment) - Mus musculus	-0.487446	0.305649	0.94073
	137	VTMESALTAR[162]
	138	VTMESALTAR
Q78PY7	Q78PY7|SND1_MOUSE	Staphylococcal nuclease domain-containing protein 1 - Mus musculus	0.307734	0.620489	3.5165
	139	NLPGLVQEGEPFSEEATLFTK
	140	LGTLPPAFSTR
Q8BGQ7	Q8BGQ7|SYAC_MOUSE	Alanyl-tRNA synthetase, cytoplasmic - Mus musculus	0.331982	0.593222	2.686
	141	VGAEDADGIDMAYR
	142	AVFDETYPDPVR
Q8BN56	Q8BN56|Q8BN56_MOUSE	0 day neonate eyeball cDNA, RIKEN full-length enriched library, clone:E130314G04 product:hypothetical protein, full insert sequence - Mus musculus	4.91494	2.66454e-15	2.2624
	143	GYQMPEDDSR
Q9ERK4	Q9ERK4|XPO2_MOUSE	Exportin-2 - Mus musculus	-0.0724085	0.879053	1.7508
	144	LLQTDDEEEAGLLELLK[134]
	145	LLQTDDEEEAGLLELLK
Q9JIF7	Q9JIF7|COPB_MOUSE	Coatomer subunit beta - Mus musculus	-0.148644	0.754749	3.043
	146	NVTVQPDDPISFMQLTAK
	147	VLQDLVMDILR
Q8VIJ6	Q8VIJ6|SFPQ_MOUSE	Splicing factor, proline- and glutamine-rich - Mus musculus	0.29134	0.639229	4.578
	148	LFVGNLPADITEDEFKR
	149	FGQGGAGPVGGQGPR
O35516	O35516|NOTC2_MOUSE	Neurogenic locus notch homolog protein 2 precursor - Mus musculus	0.331982	0.593222	0.93117
	150	EPLPPIVTFQLIPK
	151	ILLDHFANR
Q3TRM8	Q3TRM8|HXK3_MOUSE	Hexokinase-3 - Mus musculus	-0.989946	0.0374866	1.0846
	152	GLQGEASSLR
	153	GLQGEASSLR[162]
Q69ZF7	Q69ZF7|CNNM4_MOUSE	Metal transporter CNNM4 - Mus musculus	0.265491	0.669244	2.2049
	154	FLATEVPQFSPSLMSEK
	155	FLATEVPQFSPSLMSEK[134]
P22892	P22892|AP1G1_MOUSE	AP-1 complex subunit gamma-1 - Mus musculus	-0.431951	0.364001	1.0949
	156	YVALTSLLK[134]
	157	YVALTSLLK
P27870	P27870|VAV_MOUSE	Proto-oncogene vav - Mus musculus	-0.194087	0.683359	1.3018
	158	LNPGDIVELTK[134]
O88839	O88839|ADA15_MOUSE	ADAM 15 precursor - Mus musculus	0.307868	0.620338	5.5556
	159	SNPPTRPLPADPVVR
	160	SQPLLGSVQDR
	161	QASVVSFPVPPSRPLPPNPVPK
	162	SQPLLGSVQDR[162]
Q0VEI6	Q0VEI6|Q0VEI6_MOUSE	Advillin - Mus musculus	-0.201279	0.672297	1.9536
	163	AVEVDQQFDGAPVQVR
	164	AVEVDQQFDGAPVQVR[162]
Q9WVR4	Q9WVR4|FXR2_MOUSE	Fragile X mental retardation syndrome-related protein 2 - Mus musculus	-0.472487	0.320731	2.0802
	165	SYLEFSEDSVQVPR[162]
	166	SYLEFSEDSVQVPR
Q3UM72	Q3UM72|Q3UM72_MOUSE	Mammary gland RCB-0526 Jyg-MC(A) cDNA, RIKEN full-length enriched library, clone:G830037O11 product:solute carrier family 28 (sodium-coupled nucleoside transporter), member 3, full insert sequence - Mus musculus	-0.277228	0.560156	3.4139
	167	QVQTFLGYTDTGAR
	168	LFWPETEK[134]PK[134]
Q80XQ2	Q80XQ2|TBCD5_MOUSE	TBC1 domain family member 5 - Mus musculus	0.241008	0.69817	3.5583
	169	GAFSGQAQPLLTLR
	170	TISSSPSIESLPGGR
Q62165	Q62165|DAG1_MOUSE	Dystroglycan precursor - Mus musculus	1.92228	0.00198129	2.0157
	171	IPSDTFYDNEDTTTDKLK
Q3TA75	Q3TA75|Q3TA75_MOUSE	Activated spleen cDNA, RIKEN full-length enriched library, clone:F830032H24 product:fragile X mental retardation gene 2, autosomal homolog, full insert sequence. (Fragment) - Mus musculus	-0.716928	0.131897	1.9847
	172	EEGMVPFIFVGTR[162]
Q99K01	Q99K01|PDXD1_MOUSE	Pyridoxal-dependent decarboxylase domain-containing protein 1 - Mus musculus	0.868035	0.162503	3.4307
	173	AVPVSNIAPAAVGR
	174	FFQELPASDSAFK
Q3TAP4	Q3TAP4|Q3TAP4_MOUSE	Activated spleen cDNA, RIKEN full-length enriched library, clone:F830006C02 product:hypothetical Leucine-rich region profile/ARM repeat fold containing protein, full insert sequence - Mus musculus	-1.18259	0.012945	1.484
	175	GFPVLEPSPEDAR
	176	GFPVLEPSPEDAR[162]
Q99KC8	Q99KC8|LHR2A_MOUSE	Loss of heterozygosity 11 chromosomal region 2 gene A protein homolog - Mus musculus	-0.75048	0.114755	1.261
	177	YLLPAILNPR
	178	YLLPAILNPR[162]
Q91W50	Q91W50|CSDE1_MOUSE	Cold shock domain-containing protein E1 - Mus musculus	N_A	N_A	1.3784
	179	NITLDDASAPR
Q8K3H0	Q8K3H0|DP13A_MOUSE	DCC-interacting protein 13-alpha - Mus musculus	-0.182591	0.701182	2.546
	180	VNQSALEAVTPSPSFQQR[162]
	181	VNQSALEAVTPSPSFQQR
Q3TIN2	Q3TIN2|Q3TIN2_MOUSE	CRL-1722 L5178Y-R cDNA, RIKEN full-length enriched library, clone:I730023H09 product:glutaminyl-tRNA synthetase, full insert sequence - Mus musculus	-0.0937821	0.843759	3.4839
	182	ATGVLLYDLVSR
	183	TPGYVITPYTMDLLK
P70302	P70302|STIM1_MOUSE	Stromal interaction molecule 1 precursor - Mus musculus	0.647484	0.297492	3.7956
	184	ALDTVLFGPPLLTR
	185	LTEPQLGLGSQR
P55772	P55772|ENTP1_MOUSE	Ectonucleoside triphosphate diphosphohydrolase 1 - Mus musculus	0.787529	0.205096	8.4314
	186	MESEQSADEVLAAVSTSLK
	187	KLPFDQFR
	188	FTQEQSWLSLISDSQK
Q61545	Q61545|EWS_MOUSE	RNA-binding protein EWS - Mus musculus	0.547488	0.378356	2.1374
	189	GDATVSYEDPPTAK
Q91Z22	Q91Z22|PORIM_MOUSE	Porimin precursor - Mus musculus	N_A	N_A	4.6154
	190	SIDEHDAII
Q8BT15	Q8BT15|Q8BT15_MOUSE	10 days embryo whole body cDNA, RIKEN full-length enriched library, clone:2610034J22 product:epithelial protein lost in neoplasm, full insert sequence - Mus musculus	-0.0101242	0.983025	3.5413
	191	IAWPPPAELGGSGSALEEGIK
	192	IAWPPPAELGGSGSALEEGIK[134]
Q9ERG0	Q9ERG0|LIMA1_MOUSE	LIM domain and actin-binding protein 1 - Mus musculus	-0.445626	0.349013	1.7264
	193	SQDVGFWEGEVVR[162]
	194	SQDVGFWEGEVVR
Q921Q6	Q921Q6|Q921Q6_MOUSE	Entpd1 protein - Mus musculus	1.18344	0.0568837	1.9608
	195	GYPFDFQGAK
	196	GYPFDFQGAK[134]
Q78IQ7	Q78IQ7|S39A4_MOUSE	Zinc transporter ZIP4 precursor - Mus musculus	0.888122	0.152997	2.5758
	197	SDLVAEETPELLNPETR
	198	SDLVAEETPELLNPETR[162]
Q8BH43	Q8BH43|WASF2_MOUSE	Wiskott-Aldrich syndrome protein family member 2 - Mus musculus	N_A	N_A	2.6157
	199	DVVGNDVATILSR
Q9EQU3	Q9EQU3|TLR9_MOUSE	Toll-like receptor 9 precursor - Mus musculus	1.65092	0.00789818	1.4535
	200	SAQALPYDAFVVFDK
	201	SAQALPYDAFVVFDK[134]
P12382	P12382|K6PL_MOUSE	6-phosphofructokinase, liver type - Mus musculus	0.283072	0.648768	2.4359
	202	AIGVLTSGGDAQGMNAAVR
	203	AIGVLTSGGDAQGMNAAVR[162]
Q8BHL4	Q8BHL4|RAI3_MOUSE	Retinoic acid-induced protein 3 - Mus musculus	-0.284979	0.549241	3.9326
	204	AQAPASPYNDYEGR
	205	AQAPASPYNDYEGR[162]
Q61730	Q61730|IL1AP_MOUSE	Interleukin-1 receptor accessory protein precursor - Mus musculus	-0.365455	0.442473	1.7544
	206	VAFPLEVVQK[134]
	207	VAFPLEVVQK
Q99LE6	Q99LE6|ABCF2_MOUSE	ATP-binding cassette sub-family F member 2 - Mus musculus	0.339975	0.584356	3.3439
	208	LVDEEPQLTK
	209	YYTGNYDQYVK
Q7TPL5	Q7TPL5|Q7TPL5_MOUSE	Peptide/histidine transporter - Mus musculus	N_A	N_A	2.2648
	210	SGEGLGVFQQSSK
Q61009	Q61009|SCRB1_MOUSE	Scavenger receptor class B member 1 - Mus musculus	-0.217357	0.647824	1.7682
	211	VFEGIPTYR[162]
	212	VFEGIPTYR
Q14C51	Q14C51|PTCD3_MOUSE	Pentatricopeptide repeat-containing protein 3, mitochondrial precursor - Mus musculus	-0.171187	0.719028	4.6715
	213	LASAFSLPIGESLAQR[162]
	214	VEGSDITGIEEIVIPK
Q921G6	Q921G6|LRCH4_MOUSE	Leucine-rich repeat and calponin homology domain-containing protein 4 - Mus musculus	0.574838	0.354998	4.7059
	215	NQLSTLPDELGDLPLVR
	216	LGALPPDISTLGSLR
O35874	O35874|SATT_MOUSE	Neutral amino acid transporter A - Mus musculus	1.44776	0.0198325	7.1429
	217	SEEETSPLVTHQNPAGPVAIAPELESK
	218	ETVDSFLDLLR
Q8CIM5	Q8CIM5|GPR84_MOUSE	Probable G-protein coupled receptor 84 - Mus musculus	0.220482	0.722766	11.6162
	219	GPSEGISSEPVSAATTQTLEGDSSEAGGQGIRK
	220	ALDQYGLHQASIR
Q9WUN2	Q9WUN2|TBK1_MOUSE	Serine/threonine-protein kinase TBK1 - Mus musculus	-0.126448	0.790441	2.4691
	221	LSSSQGTIESSLQDISSR
Q9QXD8	Q9QXD8|LIMD1_MOUSE	LIM domain-containing protein 1 - Mus musculus	0.363691	0.558418	2.8443
	222	IHLQQQQQQQLLQEEALPR
Q8BH57	Q8BH57|WDR48_MOUSE	WD repeat-containing protein 48 - Mus musculus	-0.182591	0.701182	1.4793
	223	LSASDMLQVR
Q91WD0	Q91WD0|GP108_MOUSE	Protein GPR108 precursor - Mus musculus	0.388074	0.532347	4.7452
	224	LFISPGLLPEAPTQSGPPKPDPAGTPK
Q3TB39	Q3TB39|Q3TB39_MOUSE	B6-derived CD11 +ve dendritic cells cDNA, RIKEN full-length enriched library, clone:F730217H03 product:hydroxyacyl-Coenzyme A dehydrogenase/3-ketoacyl-Coenzyme A thiolase/enoyl-Coenzyme A hydratase (trifunctional protein), alpha subunit, full insert sequence. (Fragment) - Mus musculus	-0.733607	0.123143	2.6201
	225	LTTYAMTVPFVR
	226	LTTYAMTVPFVR[162]
Q9Z1M0	Q9Z1M0|P2RX7_MOUSE	P2X purinoceptor 7 - Mus musculus	-0.684138	0.150504	3.3613
	227	MVDQQLLGK
	228	YVSFVDEPHIR[162]
Q3U1F9	Q3U1F9|PAG1_MOUSE	Phosphoprotein associated with glycosphingolipid-enriched microdomains 1 - Mus musculus	0.324674	0.601383	5.8275
	229	IPPENAVDEILTAR
	230	ADFAEYASVDR
	231	IPPENAVDEILTAR[162]
Q8BY89	Q8BY89|CTL2_MOUSE	Choline transporter-like protein 2 - Mus musculus	-0.326981	0.491976	1.1364
	232	YLTLLSAR[162]
	233	YLTLLSAR
Q5U5Y5	Q5U5Y5|Q5U5Y5_MOUSE	Hydroxyacyl-Coenzyme A dehydrogenase/3-ketoacyl-Coenzyme A thiolase/enoyl-Coenzyme A hydratase (Trifunctional protein), alpha subunit - Mus musculus	-0.636309	0.181145	1.3106
	234	FGGGSVELLK[134]
Q8BPU7	Q8BPU7|ELMO1_MOUSE	Engulfment and cell motility protein 1 - Mus musculus	-0.0513469	0.914069	1.5131
	235	LQNLSYTEILK
Q8K124	Q8K124|PKHQ1_MOUSE	Pleckstrin homology domain-containing family Q member 1 - Mus musculus	0.331982	0.593222	3.0303
	236	DLGELNQETPGLVQK[134]
	237	DLGELNQETPGLVQK
Q8K3G9	Q8K3G9|DP13B_MOUSE	DCC-interacting protein 13-beta - Mus musculus	0.402371	0.517353	2.568
	238	LNQTALQAVTPITSFGK
Q8BLN5	Q8BLN5|ERG7_MOUSE	Lanosterol synthase - Mus musculus	N_A	N_A	1.91
	239	FSNLYPDNTLAGHI
Q1W5W7	Q1W5W7|Q1W5W7_MOUSE	Putative gag-pol protein - Mus musculus	1.35714	0.0289853	1.0309
	240	VHAPVEYVQIK
Q8K1B8	Q8K1B8|URP2_MOUSE	Fermitin family homolog 3 - Mus musculus	0.039801	0.948937	2.406
	241	SQDEAPGDPTQQLNLK[134]
Q9D8V0	Q9D8V0|HM13_MOUSE	Minor histocompatibility antigen H13 - Mus musculus	0.049582	0.936413	3.1746
	242	SSSDMPETITSR
Q05769	Q05769|PGH2_MOUSE	Prostaglandin G/H synthase 2 precursor - Mus musculus	0.107979	0.862068	4.3046
	243	TATINASASHSR
	244	TATINASASHSR[162]
	245	YQVIGGEVYPPTVK
Q3U1H7	Q3U1H7|Q3U1H7_MOUSE	Activated spleen cDNA, RIKEN full-length enriched library, clone:F830002A20 product:sorting nexin associated golgi protein 1, full insert sequence - Mus musculus	0.519609	0.403115	2.5594
	246	GVSAPPAHQASGAK
	247	GVSAPPAHQASGAK[134]
Q8C886	Q8C886|PKHN1_MOUSE	Probable pleckstrin homology domain-containing family N member 1 - Mus musculus	0.049582	0.936413	4.7354
	248	EVSGSTVPLPLPLDLTK
	249	EVSGSTVPLPLPLDLTK[134]
Q7TQ39	Q7TQ39|Q7TQ39_MOUSE	Gag protein - Mus musculus	1.26639	0.0415821	3.5836
	250	ELGGPLSNAGLAAAILQSQNR
Q8BKS9	Q8BKS9|K0020_MOUSE	Pumilio domain-containing protein KIAA0020 - Mus musculus	0.0689474	0.911665	2.3184
	251	DPAHTVPELIELLQK
	252	DPAHTVPELIELLQK[134]
Q9WV80	Q9WV80|SNX1_MOUSE	Sorting nexin-1 - Mus musculus	-0.0101242	0.983025	2.1073
	253	ALSQLAEVEEK[134]
	254	ALSQLAEVEEK
Q9CZW5	Q9CZW5|TOM70_MOUSE	Mitochondrial precursor proteins import receptor - Mus musculus	0.0880562	0.887328	4.0917
	255	SYFSSFTDDIISQPMLK
	256	GLLQLQWK
O35316	O35316|SC6A6_MOUSE	Sodium- and chloride-dependent taurine and beta-alanine transporter - Mus musculus	-0.159871	0.736887	2.7375
	257	SPGTRPEDEADGKPPQR
Q8BH04	Q8BH04|PPCKM_MOUSE	Phosphoenolpyruvate carboxykinase [GTP], mitochondrial precursor - Mus musculus	-0.378512	0.426345	2.5
	258	LGTPVLQALGDGDFIK[134]
	259	LGTPVLQALGDGDFIK
Q8BMA6	Q8BMA6|SRP68_MOUSE	Signal recognition particle 68 kDa protein - Mus musculus	N_A	N_A	2.08
	260	YANEVSSHGGASK
Q8K385	Q8K385|FRRS1_MOUSE	Ferric-chelate reductase 1 - Mus musculus	-0.75048	0.114755	4.3919
	261	HSQQPLITYEK
	262	EDQTVDIQPSYLTGR
P40142	P40142|TKT_MOUSE	Transketolase - Mus musculus	-0.171187	0.719028	4.3339
	263	ILATPPQEDAPSVDIANIR
	264	LAVSQVPR[162]
P97379	P97379|G3BP2_MOUSE	Ras GTPase-activating protein-binding protein 2 - Mus musculus	0.315862	0.611289	6.2241
	265	VDAKPEVQSQPPR
	266	LPNFGFVVFDDSEPVQR[162]
Q5SF07	Q5SF07|IF2B2_MOUSE	Insulin-like growth factor 2 mRNA-binding protein 2 - Mus musculus	-0.802319	0.0917733	2.1959
	267	MVIITGPPEAQFK[134]
Q9R1Q7	Q9R1Q7|PLP2_MOUSE	Proteolipid protein 2 - Mus musculus	N_A	N_A	7.8947
	268	HTAAPTDPTDGP
Q80ZD3	Q80ZD3|Q80ZD3_MOUSE	Anion exchanger - Mus musculus	0.379287	0.54167	1.6863
	269	YFTTLEEAEK
Q8C0I1	Q8C0I1|ADAS_MOUSE	Alkyldihydroxyacetonephosphate synthase, peroxisomal precursor - Mus musculus	0.0200378	0.974279	3.4109
	270	ISYSQEADDR
	271	ESISDVGFGMLK[134]
Q99LM2	Q99LM2|CK5P3_MOUSE	CDK5 regulatory subunit-associated protein 3 - Mus musculus	-0.953719	0.0450389	5.5666
	272	QQEALQEQAALEPK[134]
	273	GSDALTLLEYPETR[162]
	274	GSDALTLLEYPETR
Q9Z0X1	Q9Z0X1|AIFM1_MOUSE	Apoptosis-inducing factor 1, mitochondrial precursor - Mus musculus	N_A	N_A	1.7974
	275	SATEQSGTGIR
	276	SATEQSGTGIR[162]
Q501J6	Q501J6|DDX17_MOUSE	Probable ATP-dependent RNA helicase DDX17 - Mus musculus	-0.0329476	0.944798	1.8462
	277	APILIATDVASR
	278	APILIATDVASR[162]
Q8VE91	Q8VE91|F134B_MOUSE	Protein FAM134B - Mus musculus	N_A	N_A	3.3708
	279	SSGFLSNLLGGH
Q9D2N9	Q9D2N9|VP33A_MOUSE	Vacuolar protein sorting-associated protein 33A - Mus musculus	-0.365455	0.442473	1.505
	280	DFHILFVPR
	281	DFHILFVPR[162]
Q7M6Y3	Q7M6Y3|PICA_MOUSE	Phosphatidylinositol-binding clathrin assembly protein - Mus musculus	0.0975165	0.875317	3.0303
	282	ATTLSNAVSSLASTGLSLTK
P70297	P70297|STAM1_MOUSE	Signal transducing adapter molecule 1 - Mus musculus	0.323944	0.6022	1.8248
	283	HSELSELNVK
O88520	O88520|SHOC2_MOUSE	Leucine-rich repeat protein SHOC-2 - Mus musculus	-0.989946	0.0374866	2.2337
	284	LVLTNNQLSTLPR[162]
	285	LVLTNNQLSTLPR
Q921T2	Q921T2|TOIP1_MOUSE	Torsin-1A-interacting protein 1 - Mus musculus	0.339975	0.584356	2.8846
	286	ISHLVLPVQPENTLK
	287	ISHLVLPVQPENTLK[134]
Q62432	Q62432|SMAD2_MOUSE	Mothers against decapentaplegic homolog 2 - Mus musculus	0.440042	0.478918	2.7837
	288	VETPVLPPVLVPR
	289	VETPVLPPVLVPR[162]
Q8BH79	Q8BH79|TM16K_MOUSE	Transmembrane protein 16K - Mus musculus	1.08806	0.079993	4.5524
	290	LVAENLKEEYQEDGKEAT
	291	LLLGAEAVGLVK
P11983	P11983|TCPA2_MOUSE	T-complex protein 1 subunit alpha B - Mus musculus	0.205258	0.741198	3.5971
	292	SSFGPVGLDK
	293	YPVNSVNILK
	294	YPVNSVNILK[134]
Q8C7K6	Q8C7K6|PCYXL_MOUSE	Prenylcysteine oxidase-like precursor - Mus musculus	-0.858891	0.0710738	2.2222
	295	FIDDVVSAVLR
	296	FIDDVVSAVLR[162]
P14901	P14901|HMOX1_MOUSE	Heme oxygenase 1 - Mus musculus	0.207766	0.738151	10.3806
	297	QRPASLVQDTAPAETPR
	298	THPELLVAHAYTR
Q9R1Q9	Q9R1Q9|VAS1_MOUSE	Vacuolar ATP synthase subunit S1 precursor - Mus musculus	0.219448	0.724012	6.4795
	299	DITMVAGGLGR
	300	GPTITLTQIV
	301	TMDRFDDHKGPTITLTQIV
Q8C854	Q8C854|MYEF2_MOUSE	Myelin expression factor 2 - Mus musculus	-0.252981	0.594967	1.8613
	302	MGPGIGAILER[162]
Q1PG84	Q1PG84|Q1PG84_MOUSE	PBK1 - Mus musculus domesticus	-0.784832	0.0990727	3.6559
	303	ATSLLTQSGLASSAPAK[134]
	304	ATSLLTQSGLASSAPAK
Q9DC53	Q9DC53|CPNE8_MOUSE	Copine-8 - Mus musculus	0.0430983	0.944714	6.383
	305	GIK[134]PSPAPPPYTPPTHVLQTQI
	306	GIKPSPAPPPYTPPTHVLQTQI
	307	GQSQFNVYEVVNPK[134]
	308	GQSQFNVYEVVNPK
Q5SS82	Q5SS82|Q5SS82_MOUSE	Flotillin 2 - Mus musculus	-0.303417	0.523704	2.5701
	309	ISLEIMTLQPR
	310	ISLEIMTLQPR[162]
Q8K0D0	Q8K0D0|PCTK2_MOUSE	Serine/threonine-protein kinase PCTAIRE-2 - Mus musculus	0.776767	0.211355	4.3977
	311	LDSEGIELITK
	312	YKPQPLINHAPR
Q61390	Q61390|TCPW_MOUSE	T-complex protein 1 subunit zeta-2 - Mus musculus	-0.530515	0.264891	2.4482
	313	QADLYISEGLHPR
Q61712	Q61712|DNJC1_MOUSE	DnaJ homolog subfamily C member 1 - Mus musculus	0.673019	0.278846	1.9928
	314	LLELALQQYPK
P48453	P48453|PP2BB_MOUSE	Serine/threonine-protein phosphatase 2B catalytic subunit beta isoform - Mus musculus	-0.352516	0.458795	3.2381
	315	GLTPTGMLPSGVLAGGR
Q9JMA1	Q9JMA1|UBP14_MOUSE	Ubiquitin carboxyl-terminal hydrolase 14 - Mus musculus	0.125531	0.839929	2.6369
	316	AQLFALTGVQPAR[162]
	317	AQLFALTGVQPAR
P62192	P62192|PRS4_MOUSE	26S protease regulatory subunit 4 - Mus musculus	-0.126448	0.790441	2.7273
	318	AVANQTSATFLR
	319	AVANQTSATFLR[162]
P59108	P59108|CPNE2_MOUSE	Copine-2 - Mus musculus	-0.752981	0.113552	1.6423
	320	DIVQFVPFR[162]
	321	DIVQFVPFR
P08103	P08103|HCK_MOUSE	Tyrosine-protein kinase HCK - Mus musculus	-0.931053	0.0503879	6.8702
	322	TLDSGGFYISPR[162]
	323	EGYIPSNYVAR[162]
	324	TLDSGGFYISPR
	325	GPVYVPDPTSSSK[134]
A1L3D3	A1L3D3|A1L3D3_MOUSE	Uap1l1 protein - Mus musculus	-0.50166	0.291762	1.7751
	326	TLYQLQAER[162]
	327	TLYQLQAER
Q78ZA7	Q78ZA7|NP1L4_MOUSE	Nucleosome assembly protein 1-like 4 - Mus musculus	N_A	N_A	4.5333
	328	LDNVSHTPSSYIETLPK
Q91YN5	Q91YN5|UAP1_MOUSE	UDP-N-acetylhexosamine pyrophosphorylase - Mus musculus	-0.289507	0.542913	2.4904
	329	VAVLLLAGGQGTR
Q8K1I7	Q8K1I7|WIPF1_MOUSE	WAS/WASL-interacting protein family member 1 - Mus musculus	0.425091	0.493982	3.2454
	330	NLSLTSSAPPLPSPGR
O89017	O89017|LGMN_MOUSE	Legumain precursor - Mus musculus	0.469485	0.449997	3.2184
	331	IVSLLAGFGETAER
P97363	P97363|SPTC2_MOUSE	Serine palmitoyltransferase 2 - Mus musculus	-0.365455	0.442473	3.2143
	332	NIGVVVVGFPATPIIESR
	333	NIGVVVVGFPATPIIESR[162]
Q6DVA0	Q6DVA0|LEMD2_MOUSE	LEM domain-containing protein 2 - Mus musculus	1.0398	0.0943112	3.3268
	334	ELQALGFQPGPITDTTR
	335	ELQALGFQPGPITDTTR[162]
Q09143	Q09143|CTR1_MOUSE	High affinity cationic amino acid transporter 1 - Mus musculus	0.303897	0.624854	8.5209
	336	NLLGLGQQMLR
	337	NLLGLGQQMLR[162]
	338	TTEELDRVDQNELVSASESQTGFLPVAEK
	339	VIYAMAEDGLLFK
Q9R1C6	Q9R1C6|DGKE_MOUSE	Diacylglycerol kinase epsilon - Mus musculus	0.134749	0.828351	2.305
	340	ILLNPVQVFDVTK[134]
	341	ILLNPVQVFDVTK
Q8C729	Q8C729|F126B_MOUSE	Protein FAM126B - Mus musculus	0.24952	0.688061	2.0755
	342	AVVEEWLSEFK
	343	AVVEEWLSEFK[134]
P15331	P15331|PERI_MOUSE	Peripherin - Mus musculus	-2.07241	1.32899e-05	2.1053
	344	NLQEAEEWYK[134]
	345	NLQEAEEWYK
P31001	P31001|DESM_MOUSE	Desmin - Mus musculus	N_A	N_A	2.7719
	346	TNEK[134]VELQELNDR[162]
Q9ET22	Q9ET22|DPP2_MOUSE	Dipeptidyl-peptidase 2 precursor - Mus musculus	-0.530515	0.264891	1.9763
	347	DLTQLFGFAR
Q9JMH6	Q9JMH6|TRXR1_MOUSE	Thioredoxin reductase 1, cytoplasmic - Mus musculus	0.0592972	0.923988	2.447
	348	VLVLDFVTPTPLGTR
P40124	P40124|CAP1_MOUSE	Adenylyl cyclase-associated protein 1 - Mus musculus	0.049582	0.936413	7.5949
	349	VENQENVSNLVIDDTELK
	350	SALFAQINQGESITHALK
P16277	P16277|BLK_MOUSE	Tyrosine-protein kinase BLK - Mus musculus	0.0956652	0.877666	2.4048
	351	SLDNGGYYISPR[162]
	352	SLDNGGYYISPR
Q62418	Q62418|DBNL_MOUSE	Drebrin-like protein - Mus musculus	0.554374	0.372387	7.1101
	353	VAGTGEGGLEELVEELNSGK
	354	NGPALQEAYVR
Q8BPY9	Q8BPY9|FIGL1_MOUSE	Fidgetin-like protein 1 - Mus musculus	0.331982	0.593222	1.757
	355	GILLFGPPGTGK
	356	GILLFGPPGTGK[134]
Q922F4	Q922F4|TBB6_MOUSE	Tubulin beta-6 chain - Mus musculus	-0.852516	0.0731957	3.3557
	357	AALVDLEPGTMDSVR[162]
	358	AALVDLEPGTMDSVR
Q9ERD7	Q9ERD7|TBB3_MOUSE	Tubulin beta-3 chain - Mus musculus	0.143909	0.816883	4
	359	MSSTFIGNSTAIQELFK
	360	MSSTFIGNSTAIQELFKR
Q6P9N1	Q6P9N1|HYCCI_MOUSE	Hyccin - Mus musculus	-0.289507	0.542913	3.263
	361	AQLELYPEPLLVANAIK
	362	AQLELYPEPLLVANAIK[134]
O88746	O88746|TOM1_MOUSE	Target of Myb protein 1 - Mus musculus	-0.30189	0.525795	6.3008
	363	GDLSQHATPLPTPAVLPGDSPITPTPEQIGK
Q6X893	Q6X893|CTL1_MOUSE	Choline transporter-like protein 1 - Mus musculus	-0.226522	0.634041	2.144
	364	LPVPASAPIPFFHR
Q99KQ4	Q99KQ4|NAMPT_MOUSE	Nicotinamide phosphoribosyltransferase - Mus musculus	N_A	N_A	2.6477
	365	NAQLNIEQDVAPH
Q8BTH8	Q8BTH8|KC1G1_MOUSE	Casein kinase I isoform gamma-1 - Mus musculus	-0.265054	0.577511	1.9608
	366	TLFTDLFER
	367	TLFTDLFER[162]
Q91YJ2	Q91YJ2|SNX4_MOUSE	Sorting nexin-4 - Mus musculus	-0.874469	0.0661002	4.2222
	368	VGLENFLLR
	369	LFGQETPEQR
P52293	P52293|IMA2_MOUSE	Importin subunit alpha-2 - Mus musculus	-0.652077	0.17057	3.4026
	370	VIDAGALAVFPSLLTNPK
P68368	P68368|TBA4A_MOUSE	Tubulin alpha-4A chain - Mus musculus	-0.445626	0.349013	2.2321
	371	DVNAAIAAIK
	372	DVNAAIAAIK[134]
Q3UFK8	Q3UFK8|FRMD8_MOUSE	FERM domain-containing protein 8 - Mus musculus	-0.289507	0.542913	2.7897
	373	TGPGEQGLLNAYR
Q8CI59	Q8CI59|STEA3_MOUSE	Metalloreductase STEAP3 - Mus musculus	0.144378	0.816297	5.5328
	374	AMGFTPLDMGSLASAR
	375	VGILGSGDFAR
	376	VGILGSGDFAR[162]
Q8BVL3	Q8BVL3|SNX17_MOUSE	Sorting nexin-17 - Mus musculus	-0.70044	0.141018	3.4043
	377	QDPLLGSSETFNSFLR[162]
P01897	P01897|HA1L_MOUSE	H-2 class I histocompatibility antigen, L-D alpha chain precursor - Mus musculus	2.00936	0.0012244	4.1436
	378	YFETAVSRPGLGEPR
Q8BSQ7	Q8BSQ7|Q8BSQ7_MOUSE	13 days embryo forelimb cDNA, RIKEN full-length enriched library, clone:5930400G01 product:cytochrome P450, 51, full insert sequence - Mus musculus	0.447383	0.471613	7.3559
	379	GVAYDVPNAIFLEQK
	380	FAYVPFGAGR
	381	SPIEFLENAYEK
Q9CZ52	Q9CZ52|ANTR1_MOUSE	Anthrax toxin receptor 1 precursor - Mus musculus	0.595016	0.338363	2.1352
	382	WPTVDASYYGGR
O35737	O35737|HNRH1_MOUSE	Heterogeneous nuclear ribonucleoprotein H - Mus musculus	-0.0305883	0.948745	3.7862
	383	STGEAFVQFASQEIAEK
	384	STGEAFVQFASQEIAEK[134]
P50431	P50431|GLYC_MOUSE	Serine hydroxymethyltransferase, cytosolic - Mus musculus	-0.365455	0.442473	2.9289
	385	ISATSIFFESMPYK
	386	ISATSIFFESMPYK[134]
Q8C1B7	Q8C1B7|SEP11_MOUSE	Septin-11 - Mus musculus	0.0592972	0.923988	6.7285
	387	AAAQLLQSQAQQSGAQQTK
	388	SYELQESNVR
P70441	P70441|NHERF_MOUSE	Ezrin-radixin-moesin-binding phosphoprotein 50 - Mus musculus	-0.171187	0.719028	7.0423
	389	AVDPDSPAEASGLR[162]
	390	LLVVDPETDER
A2AGT9	A2AGT9|A2AGT9_MOUSE	Rho GTPase activating protein 1 - Mus musculus	N_A	N_A	3.7578
	391	FLLDHQGELFPSTDAQGV
Q8VDW0	Q8VDW0|DDX39_MOUSE	ATP-dependent RNA helicase DDX39 - Mus musculus	-0.241008	0.612512	2.3419
	392	ILVATNLFGR
	393	ILVATNLFGR[162]
P54822	P54822|PUR8_MOUSE	Adenylosuccinate lyase - Mus musculus	-0.137504	0.772604	2.2727
	394	VLSQQAAAVVK[134]
	395	VLSQQAAAVVK
O89023	O89023|TPP1_MOUSE	Tripeptidyl-peptidase 1 precursor - Mus musculus	0.125531	0.839929	2.4911
	396	LFGGSFTHQASVAK
Q3UHG7	Q3UHG7|LCHN_MOUSE	Protein LCHN - Mus musculus	-0.326981	0.491976	3.0769
	397	SVGILSPSYTLLYR
Q8BRV5	Q8BRV5|K1671_MOUSE	Uncharacterized protein KIAA1671 - Mus musculus	0.766003	0.217751	4.2208
	398	MPVFPGMDPAVLK
Q3UM83	Q3UM83|KLRG2_MOUSE	Killer cell lectin-like receptor subfamily G member 2 - Mus musculus	0.0299532	0.96156	3.6176
	399	FLTVPVPESPAFAR
	400	FLTVPVPESPAFAR[162]
P43883	P43883|ADFP_MOUSE	Adipophilin - Mus musculus	-1.20568	0.0112836	3.7647
	401	LPILNQPTSEIVASAR[162]
Q99KJ8	Q99KJ8|DCTN2_MOUSE	Dynactin subunit 2 - Mus musculus	0.257981	0.678067	4.7264
	402	LLGPDAAINLADPDGALAK
Q9WTM5	Q9WTM5|RUVB2_MOUSE	RuvB-like 2 - Mus musculus	-0.404984	0.394717	2.3758
	403	GLGLDDALEPR[162]
Q3THG9	Q3THG9|AASD1_MOUSE	Alanyl-tRNA synthetase domain-containing protein 1 - Mus musculus	0.266393	0.668187	3.1553
	404	ELSLDDPEVEQVR
P08508	P08508|FCGR3_MOUSE	Low affinity immunoglobulin gamma Fc region receptor III precursor - Mus musculus	0.194994	0.753709	4.2146
	405	VFLEGETITLR
	406	VFLEGETITLR[162]
Q5XW49	Q5XW49|Q5XW49_MOUSE	Tapasin (Fragment) - Mus musculus	0.840129	0.176439	2.8017
	407	VDDPAGMLVAAFR
Q8C4X2	Q8C4X2|KC1G3_MOUSE	Casein kinase I isoform gamma-3 - Mus musculus	0.162845	0.793302	7.3113
	408	AQQVIHIIDFGLAK
	409	GTGSSSSGVLMVGPNFR[162]
	410	GTGSSSSGVLMVGPNFR
P70460	P70460|VASP_MOUSE	Vasodilator-stimulated phosphoprotein - Mus musculus	0.628031	0.312243	3.4667
	411	VQIYHNPTANSFR
Q3TL33	Q3TL33|Q3TL33_MOUSE	Blastocyst blastocyst cDNA, RIKEN full-length enriched library, clone:I1C0004J21 product:calumenin, full insert sequence - Mus musculus	0.402371	0.517353	6.9841
	412	LGMIVDKIDADKDGFVTEGELK
Q8R105	Q8R105|VP37C_MOUSE	Vacuolar protein sorting-associated protein 37C - Mus musculus	0.339975	0.584356	4.2614
	413	LALESPEVQDLQLER
P63005	P63005|LIS1_MOUSE	Platelet-activating factor acetylhydrolase IB subunit alpha - Mus musculus	1.00504	0.105847	3.6585
	414	TAPYVVTGSVDQTVK
P35585	P35585|AP1M1_MOUSE	AP-1 complex subunit mu-1 - Mus musculus	-0.733607	0.123143	2.3641
	415	VFLSGMPELR
Q9QYJ0	Q9QYJ0|DNJA2_MOUSE	DnaJ homolog subfamily A member 2 - Mus musculus	0.206451	0.739747	4.3689
	416	LYDILGVPPGASENELK[134]K[134]
	417	LYDILGVPPGASENELKK
Q8BG32	Q8BG32|PSD11_MOUSE	26S proteasome non-ATPase regulatory subunit 11 - Mus musculus	-0.171187	0.719028	2.8436
	418	LYDNLLEQNLIR[162]
	419	LYDNLLEQNLIR
P46664	P46664|PURA2_MOUSE	Adenylosuccinate synthetase isozyme 2 - Mus musculus	-0.115477	0.808252	2.8509
	420	TLPGWNTDISNAR[162]
	421	TLPGWNTDISNAR
P28658	P28658|ATX10_MOUSE	Ataxin-10 - Mus musculus	0.257981	0.678067	3.1579
	422	NLTEDNSQNQDVIAK
Q99N69	Q99N69|LPXN_MOUSE	Leupaxin - Mus musculus	0.647484	0.297492	3.1088
	423	TLSSQGNTSPLK
Q62419	Q62419|SH3G1_MOUSE	Endophilin-A2 - Mus musculus	-0.171187	0.719028	5.4348
	424	TIEYLQPNPASR
	425	ITASSSFR
Q9QZ83	Q9QZ83|Q9QZ83_MOUSE	Gamma actin-like protein - Mus musculus	-0.784832	0.0990727	5.3435
	426	DLYANTVLSGGTTMYPGLADR[162]
	427	DLYANTVLSGGTTMYPGLADR
P83887	P83887|TBG1_MOUSE	Tubulin gamma-1 chain - Mus musculus	0.660308	0.288026	1.9956
	428	AVLLDLEPR
P70295	P70295|AUP1_MOUSE	Ancient ubiquitous protein 1 precursor - Mus musculus	0.725435	0.243108	11.2195
	429	FPSSGLATPQPTALTFAK
	430	LRPQSVQSSFPSPPSPSSDVQLTTLAHR
Q8BVW3	Q8BVW3|TRI14_MOUSE	Tripartite motif-containing protein 14 - Mus musculus	-0.495955	0.297284	7.5
	431	LLLDEEEVLAK[134]
	432	LWEGPISIPR[162]
	433	TPTLDPDTMHAR[162]
Q9R099	Q9R099|TBL2_MOUSE	Transducin beta-like 2 protein - Mus musculus	-0.0305883	0.948745	2.9412
	434	LQQQLTQAQEALK
P27512	P27512|TNR5_MOUSE	Tumor necrosis factor receptor superfamily member 5 precursor - Mus musculus	0.734937	0.23699	4.1522
	435	QVTDSIALR[162]PLV
	436	QVTDSIALRPLV
Q8BK64	Q8BK64|AHSA1_MOUSE	Activator of 90 kDa heat shock protein ATPase homolog 1 - Mus musculus	-0.126448	0.790441	3.5503
	437	ETFLTSPEELYR
	438	ETFLTSPEELYR[162]
Q61263	Q61263|SOAT1_MOUSE	Sterol O-acyltransferase 1 - Mus musculus	-0.349838	0.462216	6.2963
	439	SGENPEQDEAQKNFMDTYR
	440	LLAAEAEELK[134]PLFMK[134]
	441	LLAAEAEELKPLFMK
Q921F2	Q921F2|TADBP_MOUSE	TAR DNA-binding protein 43 - Mus musculus	0.379287	0.54167	4.3478
	442	FGGNPGGFGNQGGFGNSR
P51675	P51675|CCR1_MOUSE	C-C chemokine receptor type 1 - Mus musculus	N_A	N_A	4.7887
	443	TSSISPSTGEHELSAGF
Q8C4C9	Q8C4C9|Q8C4C9_MOUSE	0 day neonate cerebellum cDNA, RIKEN full-length enriched library, clone:C230062D10 product:DnaJ (Hsp40) homolog, subfamily B, member 12, full insert sequence - Mus musculus	0.29134	0.639229	2.9101
	444	NVEDDYIANLR
Q60668	Q60668|HNRPD_MOUSE	Heterogeneous nuclear ribonucleoprotein D0 - Mus musculus	0.363691	0.558418	3.9437
	445	IFVGGLSPDTPEEK
P31041	P31041|CD28_MOUSE	T-cell-specific surface glycoprotein CD28 precursor - Mus musculus	0.164482	0.791272	3.6697
	446	YSYNLLAK
	447	YSYNLLAK[134]
O35479	O35479|HNRPG_MOUSE	Heterogeneous nuclear ribonucleoprotein G - Mus musculus	N_A	N_A	3.3505
	448	LFIGGLNTETNEK
	449	LFIGGLNTETNEK[134]
Q61990	Q61990|PCBP2_MOUSE	Poly(rC)-binding protein 2 - Mus musculus	-0.331018	0.486647	3.5912
	450	IITLAGPTNAIFK
	451	IITLAGPTNAIFK[134]
Q8C0E2	Q8C0E2|VP26B_MOUSE	Vacuolar protein sorting-associated protein 26B - Mus musculus	-0.733607	0.123143	3.2738
	452	FEGTTSLGEVR[162]
	453	FEGTTSLGEVR
Q8K1E0	Q8K1E0|STX5_MOUSE	Syntaxin-5 - Mus musculus	0.210651	0.73465	6.1972
	454	QIAQLQDFVR
	455	QIAQLQDFVR[162]
	456	NTDQGVYLGLSK
A2AFI3	A2AFI3|A2AFI3_MOUSE	RNA binding motif protein, X chromosome - Mus musculus	0.574838	0.354998	5.9801
	457	GFAFVTFESPADAK
	458	GFAFVTFESPADAKDAAR
O88986	O88986|KBL_MOUSE	2-amino-3-ketobutyrate coenzyme A ligase, mitochondrial precursor - Mus musculus	0	1	5.0481
	459	ALGGASGGYTTGPEPLVSLLR
Q9D9I4	Q9D9I4|TBC20_MOUSE	TBC1 domain family member 20 - Mus musculus	0.29134	0.639229	3.4826
	460	LLNVNTSEPPPVSR
Q99JW2	Q99JW2|ACY1_MOUSE	Aminoacylase-1 - Mus musculus	0	1	3.4314
	461	AVGIPALGFSPMNR
Q80V26	Q80V26|IMPA3_MOUSE	Inositol monophosphatase 3 - Mus musculus	1.77087	0.00438024	3.3708
	462	EMLAVAVLAAER
Q8VDS8	Q8VDS8|STX18_MOUSE	Syntaxin-18 - Mus musculus	-0.229134	0.630135	2.3952
	463	LQEIFTEK
	464	LQEIFTEK[134]
Q6GSH7	Q6GSH7|Q6GSH7_MOUSE	CD28 antigen - Mus musculus	0.329573	0.595906	5.5046
	465	LLQSDYMNMTPR
Q91ZP6	Q91ZP6|NFIP2_MOUSE	NEDD4 family-interacting protein 2 (Fragment) - Mus musculus	0.0639286	0.918071	4.5016
	466	AAALAAAAADAPQR
Q3U7U4	Q3U7U4|CA162_MOUSE	Transmembrane protein C1orf162 homolog - Mus musculus	N_A	N_A	11.3636
	467	NHSSGLEPTIYSQIK
Q9CYH6	Q9CYH6|RRS1_MOUSE	Ribosome biogenesis regulatory protein homolog - Mus musculus	0.215168	0.729182	3.0137
	468	QAGPSPEAELR
P45952	P45952|ACADM_MOUSE	Medium-chain specific acyl-CoA dehydrogenase, mitochondrial precursor - Mus musculus	-1.05135	0.0271426	2.8504
	469	ENVLIGEGAGFK
Q80VP7	Q80VP7|Q80VP7_MOUSE	Predicted - Mus musculus	9.44833	0	0
	470	TAAENEFVTVKK
O54984	O54984|ARSA1_MOUSE	Arsenical pump-driving ATPase - Mus musculus	0.49834	0.42264	2.8736
	471	LLNFPTIVER
	472	LLNFPTIVER[162]
Q9CQM9	Q9CQM9|GLRX3_MOUSE	Glutaredoxin-3 - Mus musculus	0.171046	0.783148	3.2641
	473	GDLVGGLDIVK
Q8BUE4	Q8BUE4|AIFM2_MOUSE	Apoptosis-inducing factor 2 - Mus musculus	-0.802319	0.0917733	2.4129
	474	VSNLEELPR[162]
Q3TZ86	Q3TZ86|Q3TZ86_MOUSE	Adult inner ear cDNA, RIKEN full-length enriched library, clone:F930017M06 product:complement component 5, receptor 1, full insert sequence - Mus musculus	-0.620713	0.192077	3.4188
	475	TFTPSTTDTSTR
Q9CYX7	Q9CYX7|RRP15_MOUSE	RRP15-like protein - Mus musculus	0.621488	0.317311	3.9146
	476	GVVQLFNAVQK[134]
	477	GVVQLFNAVQK
Q99020	Q99020|ROAA_MOUSE	Heterogeneous nuclear ribonucleoprotein A/B - Mus musculus	-0.459432	0.334284	4.9123
	478	IFVGGLNPEATEEK[134]
Q9Z0P5	Q9Z0P5|TWF2_MOUSE	Twinfilin-2 - Mus musculus	-0.02032	0.965938	4.8711
	479	HQTLQGLAFPLQPEAQR
Q5SS80	Q5SS80|DHR13_MOUSE	Dehydrogenase/reductase SDR family member 13 precursor - Mus musculus	1.25376	0.0436595	4.7872
	480	TTVSGPSHSYQGSQDLSK
Q8BH40	Q8BH40|Q8BH40_MOUSE	Syntaxin-7 - Mus musculus	-0.115477	0.808252	8.046
	481	TLNQLGTPQDSPELRQQLQQK
Q91YD3	Q91YD3|DCP1A_MOUSE	mRNA-decapping enzyme 1A - Mus musculus	0.0442935	0.943183	2.4917
	482	EQPTAMGLESEDTDK[134]
	483	EQPTAMGLESEDTDK
Q8VCV1	Q8VCV1|F108C_MOUSE	Abhydrolase domain-containing protein FAM108C1 - Mus musculus	1.26219	0.0422631	9.0625
	484	LAFLPPEPTYTVLAPEQR
	485	ELDAVEVFFSR
Q9Z1Z2	Q9Z1Z2|STRAP_MOUSE	Serine-threonine kinase receptor-associated protein - Mus musculus	-0.171187	0.719028	4.5714
	486	VWDAVSGDELMTLAHK
	487	VWDAVSGDELMTLAHK[134]
P49300	P49300|MMGL_MOUSE	Macrophage asialoglycoprotein-binding protein 1 - Mus musculus	0.666677	0.283401	6.9079
	488	LENSHLVVVNSLEEQNFLQNR
P31230	P31230|MCA1_MOUSE	Multisynthetase complex auxiliary component p43 - Mus musculus	0.206451	0.739747	3.871
	489	GAEADQIIEYLK
Q9CXY1	Q9CXY1|TM175_MOUSE	Transmembrane protein 175 - Mus musculus	0.862496	0.1652	3.6072
	490	LQTEEQAVDSEGDSSLHR
Q8R0G7	Q8R0G7|SPNS1_MOUSE	Protein spinster homolog 1 - Mus musculus	1.45484	0.0192376	3.2197
	491	HSGSPPLSPTSWWADLK
P26516	P26516|PSD7_MOUSE	26S proteasome non-ATPase regulatory subunit 7 - Mus musculus	-0.0724085	0.879053	7.4766
	492	DIKDTTVGTLSQR
	493	VVGVLLGSWQK
Q3UAS2	Q3UAS2|Q3UAS2_MOUSE	Bone marrow macrophage cDNA, RIKEN full-length enriched library, clone:I830027D23 product:capping protein (actin filament) muscle Z-line, alpha 1, full insert sequence - Mus musculus	-0.452661	0.341457	5.5944
	494	DVQDSVTVSNEIQTTK
	495	DVQDSVTVSNEIQTTK[134]
Q9DB43	Q9DB43|ZFPL1_MOUSE	Zinc finger protein-like 1 - Mus musculus	0.266393	0.668187	8.3871
	496	AAADSDPNLDPLMNPHIR
	497	LATVNWAR
Q61937	Q61937|NPM_MOUSE	Nucleophosmin - Mus musculus	-0.0724085	0.879053	7.1918
	498	ADKDYHFKVDNDENEHQLSLR
Q9WTP2	Q9WTP2|SPY4_MOUSE	Protein sprouty homolog 4 - Mus musculus	N_A	N_A	4
	499	GGPPELAPTPAR
Q8C7E7	Q8C7E7|STBD1_MOUSE	Starch-binding domain-containing protein 1 - Mus musculus	1.50546	0.0154203	6.5089
	500	LQNVGADWVNAR
	501	LPSSSLLVDR
Q8R239	Q8R239|CI091_MOUSE	Transmembrane protein C9orf91 homolog - Mus musculus	-0.839749	0.0776013	3.8012
	502	NLAESALLEPQVR[162]
	503	NLAESALLEPQVR
P63087	P63087|PP1G_MOUSE	Serine/threonine-protein phosphatase PP1-gamma catalytic subunit - Mus musculus	-0.636309	0.181145	3.096
	504	NVQLQENEIR[162]
	505	NVQLQENEIR
Q6GV12	Q6GV12|FVT1_MOUSE	3-ketodihydrosphingosine reductase precursor - Mus musculus	-0.459432	0.334284	4.2169
	506	LMSINYLGSVYPSR
	507	LMSINYLGSVYPSR[162]
Q75VT7	Q75VT7|Q75VT7_MOUSE	SHIDE1 - Mus musculus	-0.126448	0.790441	6.7568
	508	MTQEDSVATLDSGPR[162]
Q9D1P4	Q9D1P4|CHRD1_MOUSE	Cysteine and histidine-rich domain-containing protein 1 - Mus musculus	-0.194087	0.683359	4.8338
	509	FQEHIIQAPKPVEAIK
Q6ZWX6	Q6ZWX6|IF2A_MOUSE	Eukaryotic translation initiation factor 2 subunit 1 - Mus musculus	N_A	N_A	3.8095
	510	VVTDTDETELAR
Q9DAU1	Q9DAU1|CNPY3_MOUSE	Protein canopy homolog 3 precursor - Mus musculus	N_A	N_A	4.3478
	511	ASPLPHSPPDEL
P63330	P63330|PP2AA_MOUSE	Serine/threonine-protein phosphatase 2A catalytic subunit alpha isoform - Mus musculus	-0.182591	0.701182	3.5599
	512	YSFLQFDPAPR
	513	YSFLQFDPAPR[162]
Q3TC44	Q3TC44|Q3TC44_MOUSE	NOD-derived CD11c +ve dendritic cells cDNA, RIKEN full-length enriched library, clone:F630209L21 product:Fc receptor-like 3, full insert sequence - Mus musculus	0.088025	0.887368	14.0562
	514	VLEEDSVTLR
	515	VLEEDSVTLR[162]
	516	GLQSPVADYEEPK[134]
	517	YFHENSELLIPK
Q8CDN6	Q8CDN6|TXNL1_MOUSE	Thioredoxin-like protein 1 - Mus musculus	-0.02032	0.965938	7.6125
	518	IDQYQGADAVGLEEK
	519	IFINLPR
Q8C4Q6	Q8C4Q6|CA080_MOUSE	UPF0491 protein C1orf80 homolog - Mus musculus	-0.459432	0.334284	4.2623
	520	LPSEPGMTLLTIR[162]
Q99JR1	Q99JR1|SFXN1_MOUSE	Sideroflexin-1 - Mus musculus	-0.605282	0.203361	4.0373
	521	NILLTNEQLENAR[162]
	522	NILLTNEQLENAR
Q9D7S9	Q9D7S9|CHMP5_MOUSE	Charged multivesicular body protein 5 - Mus musculus	0.241008	0.69817	8.2192
	523	NKDGVLVDEFGLPQIPAS
	524	NK[134]DGVLVDEFGLPQIPAS
Q8BR63	Q8BR63|CN024_MOUSE	Uncharacterized protein C14orf24 homolog - Mus musculus	0	1	5.314
	525	IASVLGISTPK[134]
	526	IASVLGISTPK
Q9CYN9	Q9CYN9|RENR_MOUSE	Renin receptor precursor - Mus musculus	0.29956	0.629803	5.1429
	527	LFQENSLLNSLPLNSLSR
Q9D051	Q9D051|ODPB_MOUSE	Pyruvate dehydrogenase E1 component subunit beta, mitochondrial precursor - Mus musculus	-0.326981	0.491976	4.4568
	528	IMEGPAFNFLDAPAVR
Q9CY64	Q9CY64|BIEA_MOUSE	Biliverdin reductase A precursor - Mus musculus	-0.431951	0.364001	4.7458
	529	LLGQVSAEDLAAEK
O35129	O35129|PHB2_MOUSE	Prohibitin-2 - Mus musculus	-0.502863	0.290606	7.6923
	530	VLPSIVNEVLK
	531	VLPSIVNEVLK[134]
	532	IVQAEGEAEAAK
	533	IVQAEGEAEAAK[134]
P58466	P58466|CTDS1_MOUSE	Carboxy-terminal domain RNA polymerase II polypeptide A small phosphatase 1 - Mus musculus	-0.02032	0.965938	8.046
	534	VDDVYSVLR
	535	HTPVQYLLPEAK
Q9EQ06	Q9EQ06|DHB11_MOUSE	Estradiol 17-beta-dehydrogenase 11 precursor - Mus musculus	-0.265054	0.577511	3.6913
	536	ALTDELAALGR
	537	ALTDELAALGR[162]
P0C0A3	P0C0A3|CHMP6_MOUSE	Charged multivesicular body protein 6 - Mus musculus	0.235125	0.705189	6.5
	538	ILDETQEAVEYQR
P70452	P70452|STX4_MOUSE	Syntaxin-4 - Mus musculus	N_A	N_A	3.6913
	539	NILSSADYVER
Q60932	Q60932|VDAC1_MOUSE	Voltage-dependent anion-selective channel protein 1 - Mus musculus	-0.691552	0.146131	13.5135
	540	GYGFGLIK[134]
	541	VNNSSLIGLGYTQTLKPGIK
	542	YQVDPDAC[174]FSAK
Q922W5	Q922W5|P5CR1_MOUSE	Pyrroline-5-carboxylate reductase 1 - Mus musculus	-0.264595	0.578169	3.5599
	543	LGAQALLGAAK[134]
	544	LGAQALLGAAK
Q9D0M3	Q9D0M3|CY1_MOUSE	Cytochrome c1, heme protein, mitochondrial precursor - Mus musculus	0.24792	0.689957	4.9231
	545	LSDYFPKPYPNPEAAR
	546	LSDYFPK[134]PYPNPEAAR[162]
Q9QZ06	Q9QZ06|TOLIP_MOUSE	Toll-interacting protein - Mus musculus	-0.502297	0.29115	5.1095
	547	GPVYIGELPQDFLR
	548	GPVYIGELPQDFLR[162]
Q91VK4	Q91VK4|ITM2C_MOUSE	Integral membrane protein 2C - Mus musculus	0.73173	0.239043	12.2677
	549	AAASGPASASAPAAEILLTPAR
	550	ISFQPAVAGIK
Q14DQ1	Q14DQ1|Q14DQ1_MOUSE	2310046O06Rik protein - Mus musculus	N_A	N_A	8.6294
	551	YSSGYSSAEQVNQDVSR
O88783	O88783|O88783_MOUSE	Coagulation factor V - Mus musculus	2.90487	2.95309e-06	0.96198
	552	AEVDDVIQVR
	553	SGPENPGSAC[174]R
Q8BHZ0	Q8BHZ0|FA49A_MOUSE	Protein FAM49A - Mus musculus	-0.277228	0.560156	4.0248
	554	MSLFYAEATPMLK
Q9D8Y0	Q9D8Y0|EFHD2_MOUSE	EF-hand domain-containing protein 2 - Mus musculus	0.0299532	0.96156	5
	555	LSEIDVSTEGVK
O09005	O09005|DEGS1_MOUSE	Sphingolipid delta(4)-desaturase DES1 - Mus musculus	-0.194087	0.683359	4.9536
	556	VLYDFVTDDTISPYSR[162]
	557	VLYDFVTDDTISPYSR
Q80X95	Q80X95|RRAGA_MOUSE	Ras-related GTP-binding protein A - Mus musculus	-1.03059	0.0303237	3.1949
	558	SIIFANYIAR[162]
	559	SIIFANYIAR
Q8BJF9	Q8BJF9|CHM2B_MOUSE	Charged multivesicular body protein 2b - Mus musculus	0.188857	0.761221	4.6948
	560	ATISDEEIER
	561	ATISDEEIER[162]
Q9JL15	Q9JL15|LEG8_MOUSE	Galectin-8 - Mus musculus	-0.733607	0.123143	3.1646
	562	LQLSLPFEAR[162]
	563	LQLSLPFEAR
Q9CYZ2	Q9CYZ2|TPD54_MOUSE	Tumor protein D54 - Mus musculus	N_A	N_A	5
	564	TQETLSQAGQK[134]
Q3U2S8	Q3U2S8|Q3U2S8_MOUSE	NOD-derived CD11c +ve dendritic cells cDNA, RIKEN full-length enriched library, clone:F630202N21 product:hypothetical Cation channel, non-ligand gated containing protein, full insert sequence - Mus musculus	0.581596	0.349371	7.8067
	565	LLKQNGLLGDVN
	566	QINIQLATK
O09131	O09131|GSTO1_MOUSE	Glutathione transferase omega-1 - Mus musculus	-0.784832	0.0990727	4.1667
	567	VPPLIASFVR
	568	VPPLIASFVR[162]
P43275	P43275|H11_MOUSE	Histone H1.1 - Mus musculus	0.69811	0.261316	4.6948
	569	SGVSLAALKK
Q01730	Q01730|RSU1_MOUSE	Ras suppressor protein 1 - Mus musculus	-0.137504	0.772604	6.1372
	570	LTVLPPELGNLDLTGQK
	571	LTVLPPELGNLDLTGQK[134]
Q9CR67	Q9CR67|TMM33_MOUSE	Transmembrane protein 33 - Mus musculus	0.289429	0.641428	4.8583
	572	ALLANALTSALR
	573	ALLANALTSALR[162]
Q9DB73	Q9DB73|NB5R1_MOUSE	NADH-cytochrome b5 reductase 1 - Mus musculus	-0.431951	0.364001	3.6066
	574	GPSGLLSYAGK
	575	GPSGLLSYAGK[134]
Q99J47	Q99J47|DRS7B_MOUSE	Dehydrogenase/reductase SDR family member 7B - Mus musculus	0.257981	0.678067	7.4303
	576	SAAEVAQDVFDAVGK
	577	TLAPGLFFR
O55101	O55101|SNG2_MOUSE	Synaptogyrin-2 - Mus musculus	-0.133248	0.779457	4.4643
	578	FLSQPQVVTR[162]
	579	FLSQPQVVTR
P68510	P68510|1433F_MOUSE	14-3-3 protein eta - Mus musculus	-0.0101242	0.983025	6.5041
	580	YDDMASAMK
	581	MK[134]GDYYR[162]
Q9D1G1	Q9D1G1|RAB1B_MOUSE	Ras-related protein Rab-1B - Mus musculus	0.117483	0.850065	7.9602
	582	EFADSLGVPFLETSAK[134]
	583	EFADSLGVPFLETSAK
Q9R061	Q9R061|NUBP2_MOUSE	Nucleotide-binding protein 2 - Mus musculus	-0.252981	0.594967	6.5455
	584	LAGVPFLGSVPLDSQLTR[162]
	585	LAGVPFLGSVPLDSQLTR
Q8K072	Q8K072|REEP4_MOUSE	Receptor expression-enhancing protein 4 - Mus musculus	0.628031	0.312243	8.5603
	586	SIPDTPVPTYQDPLYLEDQVPR
Q3UL78	Q3UL78|Q3UL78_MOUSE	Blastocyst blastocyst cDNA, RIKEN full-length enriched library, clone:I1C0026K18 product:cell division cycle 42 homolog (S. cerevisiae), full insert sequence - Mus musculus	-0.283681	0.551061	6.8027
	587	YVEC[174]SALTQK[134]
	588	YVEC[174]SALTQK
Q61206	Q61206|PA1B2_MOUSE	Platelet-activating factor acetylhydrolase IB subunit beta - Mus musculus	-0.0305883	0.948745	3.9301
	589	IIVLGLLPR
	590	IIVLGLLPR[162]
Q9JKY0	Q9JKY0|Q9JKY0_MOUSE	FL10 - Mus musculus	0.134749	0.828351	4.0134
	591	LTSLGVIGALVK
	592	LTSLGVIGALVK[134]
Q01514	Q01514|GBP1_MOUSE	Interferon-induced guanylate-binding protein 1 - Mus musculus	-0.171187	0.719028	1.8676
	593	IKAEAAEAANR
	594	IK[134]AEAAEAANR[162]
Q8R143	Q8R143|PTTG_MOUSE	Pituitary tumor-transforming gene 1 protein-interacting protein precursor - Mus musculus	0.0200378	0.974279	8.6207
	595	AC[174]MDYPVR
	596	SC[174]EEC[174]LR[162]
Q99KI3	Q99KI3|TM111_MOUSE	Transmembrane protein 111 - Mus musculus	0.116253	0.851617	5.364
	597	LTQEQVSDSQVLIR
Q9CQ65	Q9CQ65|MTAP_MOUSE	S-methyl-5-thioadenosine phosphorylase - Mus musculus	0.440042	0.478918	6.0071
	598	YVDTPFGKPSDALILGK
P14115	P14115|RL27A_MOUSE	60S ribosomal protein L27a - Mus musculus	0.69811	0.261316	7.4324
	599	TGVAPIIDVVR[162]
	600	TGVAPIIDVVR
P68254	P68254|1433T_MOUSE	14-3-3 protein theta - Mus musculus	-0.0830557	0.861436	5.7143
	601	AVTEQGAELSNEER
	602	AVTEQGAELSNEER[162]
P70696	P70696|H2B1A_MOUSE	Histone H2B type 1-A - Mus musculus	-0.605282	0.203361	8.6614
	603	QVHPDTGISSK
	604	QVHPDTGISSK[134]
Q9JHL0	Q9JHL0|NTAL_MOUSE	Linker for activation of T-cells family member 2 - Mus musculus	-0.252981	0.594967	9.3596
	605	NRQENAQSSAAAQTYSLAR
	606	NR[162]QENAQSSAAAQTYSLAR[162]
Q9QUI0	Q9QUI0|RHOA_MOUSE	Transforming protein RhoA precursor - Mus musculus	0.547488	0.378356	13.4715
	607	HFC[174]PNVPIILVGNKK
	608	LVIVGDGAC[174]GK
Q61411	Q61411|RASH_MOUSE	GTPase HRas precursor - Mus musculus	-0.229134	0.630135	5.8201
	609	LVVVGAGGVGK
	610	LVVVGAGGVGK[134]
P97821	P97821|CATC_MOUSE	Dipeptidyl-peptidase 1 precursor - Mus musculus	-0.802319	0.0917733	2.5974
	611	NVQGVNYVSPVR
	612	NVQGVNYVSPVR[162]
P60766	P60766|CDC42_MOUSE	Cell division control protein 42 homolog precursor - Mus musculus	-0.0724085	0.879053	5.7592
	613	C[174]VVVGDGAVGK
	614	C[174]VVVGDGAVGK[134]
Q80ZJ1	Q80ZJ1|RAP2A_MOUSE	Ras-related protein Rap-2a precursor - Mus musculus	-0.115477	0.808252	6.0109
	615	VVVLGSGGVGK
	616	VVVLGSGGVGK[134]
O09167	O09167|RL21_MOUSE	60S ribosomal protein L21 - Mus musculus	0.710493	0.25295	9.375
	617	VYNVTQHAVGIIVNK
P62082	P62082|RS7_MOUSE	40S ribosomal protein S7 - Mus musculus	0.039801	0.948937	6.1856
	618	AIIIFVPVPQLK
P62880	P62880|GBB2_MOUSE	Guanine nucleotide-binding protein G(I)/G(S)/G(T) subunit beta-2 - Mus musculus	0.179979	0.772128	5.5882
	619	AC[174]GDSTLTQITAGLDPVGR
Q05144	Q05144|RAC2_MOUSE	Ras-related C3 botulinum toxin substrate 2 precursor - Mus musculus	0.394718	0.525352	7.2917
	620	LAPITYPQGLALAK
Q5QGU0	Q5QGU0|Q5QGU0_MOUSE	Receptor expression enhancing protein 5 - Mus musculus	0.97968	0.114946	6.3492
	621	KATVNLLGDEKK
Q60870	Q60870|REEP5_MOUSE	Receptor expression-enhancing protein 5 - Mus musculus	N_A	N_A	5.4054
	622	HESQVDSVVK[134]
	623	HESQVDSVVK
Q8R1V4	Q8R1V4|TMED4_MOUSE	Transmembrane emp24 domain-containing protein 4 precursor - Mus musculus	-0.445626	0.349013	10.1322
	624	QLLDQVEQIQKEQDYQR
	625	SFFEAK
P70280	P70280|VAMP7_MOUSE	Vesicle-associated membrane protein 7 - Mus musculus	-0.115477	0.808252	4.0909
	626	AFSFLNEVK[134]
	627	AFSFLNEVK
Q3U2W7	Q3U2W7|Q3U2W7_MOUSE	NOD-derived CD11c +ve dendritic cells cDNA, RIKEN full-length enriched library, clone:F630119B11 product:Kirsten rat sarcoma oncogene 2, expressed, full insert sequence - Mus musculus	-0.636309	0.181145	6.383
	628	QGVDDAFYTLVR[162]
	629	QGVDDAFYTLVR
Q9WTL2	Q9WTL2|RAB25_MOUSE	Ras-related protein Rab-25 - Mus musculus	-0.0830557	0.861436	3.7559
	630	AITSAYYR
	631	AITSAYYR[162]
P55258	P55258|RAB8A_MOUSE	Ras-related protein Rab-8A - Mus musculus	-0.391687	0.410422	7.2464
	632	KLEGNSPQGSSHGVK
P63276	P63276|RS17_MOUSE	40S ribosomal protein S17 - Mus musculus	-0.02032	0.965938	8.8889
	633	VC[174]EEIAIIPSKK
	634	VC[174]EEIAIIPSK
O55135	O55135|IF6_MOUSE	Eukaryotic translation initiation factor 6 - Mus musculus	-0.874469	0.0661002	4.0816
	635	NSLPDSVQIR
	636	NSLPDSVQIR[162]
P01887	P01887|B2MG_MOUSE	Beta-2-microglobulin precursor - Mus musculus	1.0447	0.0927698	7.563
	637	TPQIQVYSR
P32883	P32883|RASK_MOUSE	GTPase KRas precursor - Mus musculus	-0.229134	0.630135	6.3492
	638	SYGIPFIETSAK[134]
	639	SYGIPFIETSAK
